# Supplementary material for: Comparative Transcriptomics and Metabolomics Reveal an Intricate Priming Mechanism Involved in PGPR-Mediated Salt Tolerance in Tomato
Source: Front Plant Sci. 2021 Aug 17;12:713984. doi: 10.3389/fpls.2021.713984 (PMC8416046; doi:10.3389/fpls.2021.713984)
Supplement: Supplementary file 1 [file Table_1.XLSX]

## Sheet: Suppl Table 1
Treatment	Stress	Total reads	Total mapped reads	Uniquely mapped reads	Multiple mapped reads	Total mapping rate	Uniquely mapping rate	Multiple mapping rate
Non-inoculated	0mM NaCl	53693964	52413785	51119197	1294588	0.9762	0.952	0.0241
Non-inoculated	0mM NaCl	60399156	58943039	57416141	1526898	0.9759	0.9506	0.0253
Non-inoculated	0mM NaCl	53091258	51508551	49940905	1567646	0.9702	0.9407	0.0295
Non-inoculated	200mM NaCl	51414816	50057434	48580214	1477220	0.9736	0.9449	0.0287
Non-inoculated	200mM NaCl	54699380	53067740	51105220	1962520	0.9702	0.9343	0.0359
Non-inoculated	200mM NaCl	53791942	52335347	50867462	1467885	0.9729	0.9456	0.0273
Inoculated	0mM NaCl	51862988	50618555	49326278	1292277	0.976	0.9511	0.0249
Inoculated	0mM NaCl	51621776	50344776	48976404	1368372	0.9753	0.9488	0.0265
Inoculated	0mM NaCl	52924752	51515325	50002479	1512846	0.9734	0.9448	0.0286
Inoculated	200mM NaCl	63856426	62012298	60142567	1869731	0.9711	0.9418	0.0293
Inoculated	200mM NaCl	60704118	59194114	57475569	1718545	0.9751	0.9468	0.0283
Inoculated	20mM NaCl	69539582	67844471	65955779	1888692	0.9756	0.9485	0.0272
	mean	5.64667e+07	5.4988e+07
	sum	677600158	659855435

## Sheet: Suppl Table 2 FPKM_NI_0mM
gene_id	non-inoculated 0mM Nacl 1	non-inoculated 0mM Nacl 2	non-inoculated 0mM Nacl 3	non-inoculated 0mM NaCl	gene_name	gene_chr	gene_start	gene_end	gene_strand	gene_length	gene_biotype	gene_description	tf_family
112940798	0	3.00102	0	1.00034	LOC112940798	NC_015438.3	78681584	78681644	-	61	snoRNA	small nucleolar RNA snoR101	-
101254862	0.970033	0.956647	1.07528	1.00065	LOC101254862	NC_015448.3	6137915	6153698	-	3135	protein_coding	serine/threonine-protein kinase MPS1%2C transcript variant X1	Pkinase
104647052	1.03278	1.15397	0.816085	1.00095	LOC104647052	NC_015441.3	51116487	51120535	-	1396	protein_coding	transcription termination factor MTEF1%2C chloroplastic-like	-
101247109	1.47807	0.571177	0.95448	1.00124	LOC101247109	NC_015440.3	37475813	37488730	+	1282	lncRNA	uncharacterized LOC101247109	-
101268678	0.839915	1.2276	0.936808	1.00144	LOC101268678	NC_015441.3	61977699	61980346	-	2207	protein_coding	protein DETOXIFICATION 48	MatE
101257685	0.941758	1.58106	0.482326	1.00172	LOC101257685	NC_015445.3	1628944	1634434	+	2362	protein_coding	protein NRT1/ PTR FAMILY 7.3	-
101266954	1.00335	1.28812	0.713711	1.00173	LOC101266954	NC_015444.3	59823757	59826628	+	1478	protein_coding	GDSL esterase/lipase At2g42990-like	Lipase_GDSL
101263089	0.753862	1.14863	1.10313	1.00187	LOC101263089	NC_015440.3	52471080	52475087	-	799	lncRNA	uncharacterized LOC101263089%2C transcript variant X2	-
101254267	0.703208	1.05265	1.25105	1.0023	LOC101254267	NC_015448.3	51940773	51944112	+	1113	protein_coding	uncharacterized protein At3g17950-like	-
101248357	1.32416	0.935492	0.747731	1.00246	LOC101248357	NC_015439.3	46345489	46352174	+	4853	protein_coding	TMV resistance protein N-like	TIR
101264846	1.38698	0.770463	0.852416	1.00329	LOC101264846	NC_015445.3	56179921	56184447	+	1295	protein_coding	acyl-protein thioesterase 1 homolog 1-like%2C transcript variant X2	Abhydrolase_2
101258160	0.982825	1.19636	0.831637	1.00361	LOC101258160	NC_015443.3	47000453	47003812	-	1928	protein_coding	protein NRT1/ PTR FAMILY 2.7-like	-
101266032	0.887238	1.18286	0.941264	1.00379	LOC101266032	NC_015442.3	62023806	62028580	+	1337	protein_coding	DNA repair protein RAD51 homolog 3%2C transcript variant X2	-
101249633	1.11775	0.944993	0.949449	1.00406	LOC101249633	NC_015441.3	59994729	59997013	+	1511	protein_coding	probable trehalose-phosphate phosphatase J	-
101263550	0.521821	1.39138	1.10046	1.00455	LOC101263550	NC_015438.3	91865148	91866489	+	1342	protein_coding	glucuronoxylan 4-O-methyltransferase 1	-
101247604	0.983846	1.33067	0.701053	1.00519	LOC101247604	NC_015441.3	4495040	4496136	-	963	protein_coding	uncharacterized LOC101247604	-
101246473	1.04157	0.84751	1.12699	1.00536	LOC101246473	NC_015446.3	71909046	71911947	-	2808	protein_coding	disease resistance protein RPP13-like	NB-ARC
101266986	0.835467	1.44387	0.73692	1.00542	LOC101266986	NC_015438.3	93442782	93445168	+	1775	protein_coding	7-deoxyloganetin glucosyltransferase-like	UDPGT
104648960	0.792939	1.12762	1.09649	1.00568	LOC104648960	NC_015445.3	62661254	62668502	-	1624	lncRNA	uncharacterized LOC104648960%2C transcript variant X2	-
101261885	1.4754	0.576987	0.967212	1.00653	LOC101261885	NC_015448.3	56475611	56480293	+	823	protein_coding	zinc finger protein ZAT11-like%2C transcript variant X2	-
101253537	0.855962	1.14117	1.0229	1.00668	LOC101253537	NC_015438.3	97179579	97180733	+	1155	protein_coding	auxin-responsive protein SAUR50-like	Auxin_inducible
101265239	0.776963	1.31835	0.926082	1.00713	LOC101265239	NC_015442.3	41465407	41479400	+	2957	protein_coding	transcriptional corepressor LEUNIG-like%2C transcript variant X3	WD40
104648209	1.25391	1.03192	0.737335	1.00772	LOC104648209	NC_015444.3	11177788	11179883	-	1776	lncRNA	uncharacterized LOC104648209%2C transcript variant X1	-
101245202	1.01652	0.817434	1.18998	1.00798	LOC101245202	NC_015446.3	69446704	69449151	+	1018	protein_coding	transcription factor bHLH92%2C transcript variant X2	-
101256391	0.830739	1.19665	0.997647	1.00835	LOC101256391	NC_015443.3	48053066	48056121	+	1438	protein_coding	protein PMR5	-
109119818	1.38853	0.925595	0.711145	1.00842	LOC109119818	NC_015440.3	20502645	20503176	+	356	lncRNA	uncharacterized LOC109119818	-
101260511	0.853745	1.16192	1.01114	1.00894	LOC101260511	NC_015449.3	1931904	1935054	+	1544	protein_coding	protein IQ-DOMAIN 14	IQ
101264861	1.34353	1.03641	0.649148	1.0097	LOC101264861	NC_015438.3	85267058	85270401	+	1625	protein_coding	UDP-galactose/UDP-glucose transporter 4	-
104649233	1.06621	1.0629	0.90027	1.00979	LOC104649233	NC_015446.3	54559386	54562507	-	2859	lncRNA	uncharacterized LOC104649233	-
104648077	0.975511	1.1232	0.931097	1.00994	LOC104648077	NC_015438.3	79463834	79465691	-	1858	protein_coding	probable galacturonosyltransferase-like 4	Glyco_transf_8
101254821	1.1376	1.25057	0.643958	1.01071	LOC101254821	NC_015445.3	62023577	62026409	-	1376	protein_coding	spermidine hydroxycinnamoyl transferase-like	-
101257609	0.889178	1.13516	1.01015	1.0115	LOC101257609	NC_015447.3	2668979	2671526	-	2548	protein_coding	pentatricopeptide repeat-containing protein At1g03540	-
101252280	0.685031	1.13653	1.21625	1.0126	LOC101252280	NC_015441.3	62384293	62385412	+	902	lncRNA	uncharacterized LOC101252280	-
novel.161	1.23096	0.996389	0.810569	1.01264	-	NC_015442.3	61566060	61568506	+	2447	-	PF03732:Retrotransposon gag protein	Retrotrans_gag
104648225	0.7087	1.96841	0.362964	1.01336	LOC104648225	NC_015444.3	23216033	23216940	+	465	lncRNA	uncharacterized LOC104648225	-
101244950	0.682363	1.18105	1.17718	1.01353	LOC101244950	NC_015441.3	60902736	60904842	-	1147	protein_coding	40S ribosomal protein S21-like	-
101258345	1.36375	1.39035	0.287597	1.0139	LOC101258345	NC_015440.3	55695561	55696768	-	1027	protein_coding	probable xyloglucan endotransglucosylase/hydrolase protein 23	-
101246560	1.09723	0.724447	1.22024	1.01397	LOC101246560	NC_015438.3	64318145	64319852	+	1314	protein_coding	transcription factor MYB78-like	Myb_DNA-binding
543732	0.835223	1.00959	1.19774	1.01418	LOC543732	NC_015443.3	44564663	44569689	-	1276	protein_coding	ubiquitin activating enzyme%2C transcript variant X1	-
544247	1.10309	1.1983	0.741858	1.01442	help1	NC_015441.3	1861561	1876810	+	3697	protein_coding	hero resistance protein 1 homologue	NB-ARC
104649376	1.03928	1.13364	0.87099	1.01464	LOC104649376	NC_015446.3	68496034	68497281	+	872	protein_coding	non-specific lipid transfer protein GPI-anchored 2-like	-
novel.283	0.610722	0.759932	1.6734	1.01468	-	NC_015446.3	62849229	62853832	+	4604	-	-	-
novel.53	1.54862	0.991013	0.507604	1.01574	-	NC_015439.3	47965926	47966590	+	665	-	-	-
101266325	0.932676	1.57502	0.541365	1.01636	LOC101266325	NC_015441.3	6595243	6598789	-	1325	protein_coding	heat stress transcription factor B-3	HSF_DNA-bind
112940124	1.2902	0.969396	0.790212	1.0166	LOC112940124	NC_015447.3	63873091	63877102	+	3183	protein_coding	pentatricopeptide repeat-containing protein At2g32630-like%2C transcript variant X2	-
101255385	0.867225	1.199	0.987008	1.01775	LOC101255385	NC_015441.3	7438497	7447404	-	910	lncRNA	uncharacterized LOC101255385%2C transcript variant X1	-
101252021	0.974266	1.08241	0.997951	1.01821	LOC101252021	NC_015446.3	2093507	2098972	-	1673	protein_coding	DNA replication complex GINS protein PSF1%2C transcript variant X1	-
104647431	0.98079	0.830214	1.24383	1.01828	LOC104647431	NC_015442.3	38727394	38737213	-	882	lncRNA	uncharacterized LOC104647431	-
104647975	0.948059	1.23586	0.873997	1.01931	LOC104647975	NC_015443.3	35598413	35602519	-	2607	protein_coding	potassium transporter 26-like	K_trans
101252673	0.591492	1.12654	1.34157	1.01987	LOC101252673	NC_015439.3	32693548	32697892	+	975	protein_coding	uncharacterized LOC101252673	-
101261713	1.08844	0.907869	1.06344	1.01992	LOC101261713	NC_015442.3	59891679	59902841	-	2641	protein_coding	cycloartenol synthase-like%2C transcript variant X2	-
104646531	1.05378	1.41909	0.588762	1.02054	LOC104646531	NC_015440.3	71125624	71128394	+	1293	protein_coding	uncharacterized LOC104646531%2C transcript variant X2	-
101245408	0.981667	1.26513	0.816994	1.02126	LOC101245408	NC_015438.3	96747283	96750639	-	3357	protein_coding	pentatricopeptide repeat-containing protein At1g74600%2C chloroplastic	-
101248379	0.811022	1.45669	0.796125	1.02128	LOC101248379	NC_015441.3	2989516	2994407	+	2613	protein_coding	uncharacterized LOC101248379%2C transcript variant X1	-
101268401	0.903359	1.42229	0.740256	1.02197	LOC101268401	NC_015443.3	36199325	36204739	+	1596	protein_coding	protein ENHANCED DISEASE RESISTANCE 2-like	-
novel.228	0.858191	0.889885	1.31858	1.02222	-	NC_015444.3	58735425	58736157	+	288	-	-	-
101244728	0.760022	0.855641	1.4532	1.02295	LOC101244728	NC_015439.3	52935669	52937993	-	813	protein_coding	caltractin	-
112940465	0.521433	1.39035	1.15724	1.023	LOC112940465	NC_015438.3	96305271	96306184	+	474	protein_coding	uncharacterized LOC112940465	-
novel.128	1.41234	1.25528	0.401853	1.02316	-	NC_015441.3	40913657	40915758	+	525	-	-	-
101265078	1.03367	1.37809	0.658173	1.02331	LOC101265078	NC_015438.3	86377821	86380769	-	2949	protein_coding	pentatricopeptide repeat-containing protein At3g61520%2C mitochondrial-like	-
101260398	0.787996	1.27999	1.00198	1.02332	LOC101260398	NC_015439.3	37118227	37120626	+	1516	protein_coding	B3 domain-containing transcription factor VRN1	B3
104645340	1.51631	1.12308	0.431438	1.02361	LOC104645340	NW_020443803.1	317	3034	-	489	lncRNA	uncharacterized LOC104645340	-
101246358	1.30378	1.13121	0.63594	1.02364	LOC101246358	NC_015444.3	4381128	4384449	-	1327	protein_coding	cytochrome b561 and DOMON domain-containing protein At5g47530	Cytochrom_B561
109120960	0.454488	1.43218	1.185	1.02389	LOC109120960	NC_015445.3	57647218	57649599	-	997	lncRNA	uncharacterized LOC109120960	-
112941389	0.835703	1.23795	0.998689	1.02411	LOC112941389	NC_015438.3	78232602	78233784	-	1183	protein_coding	probable ubiquitin-conjugating enzyme E2 25	UQ_con
104648841	0.545605	1.01836	1.50895	1.0243	LOC104648841	NC_015445.3	54012472	54015461	+	755	lncRNA	uncharacterized LOC104648841	-
101267812	0.971382	1.58039	0.522795	1.02486	LOC101267812	NC_015443.3	24753003	24755691	+	2502	protein_coding	pentatricopeptide repeat-containing protein At2g22410%2C mitochondrial-like	-
101260742	1.08785	1.09579	0.891435	1.02503	LOC101260742	NC_015444.3	67952696	67954399	-	1704	protein_coding	uncharacterized LOC101260742	-
101260342	0.98079	1.49828	0.596501	1.02519	LOC101260342	NC_015442.3	8402730	8406622	-	1344	protein_coding	3-oxoacyl-[acyl-carrier-protein] reductase 4-like	-
101247154	0.727597	1.49235	0.859945	1.02663	LOC101247154	NC_015438.3	55802	56936	+	736	protein_coding	CASP-like protein PIMP1	-
101255705	1.03871	1.11757	0.92397	1.02675	LOC101255705	NC_015443.3	43535850	43537742	-	1507	protein_coding	NAC domain-containing protein 100	NAM
3950476	0.532212	1.13527	1.41739	1.02829	rpl20	NC_007898.3	70440	70826	-	387	protein_coding	-	-
101263965	0.743837	1.52742	0.814466	1.02857	LOC101263965	NC_015439.3	46701902	46706205	+	1606	protein_coding	protein PIN-LIKES 7-like	-
101245079	0.803834	1.22978	1.05284	1.02882	LOC101245079	NC_015445.3	2165306	2169011	+	3126	pseudogene	-	Peptidase_S8
101258461	0.376037	1.27612	1.43567	1.02927	LOC101258461	NC_015443.3	1820775	1824039	-	1205	protein_coding	protein SULFUR DEFICIENCY-INDUCED 1-like	-
novel.361	1.05562	1.17279	0.860111	1.02951	-	NC_015448.3	51120233	51127056	-	1717	-	PF03732:Retrotransposon gag protein	Retrotrans_gag
104646377	2.3168	0.565705	0.208626	1.03038	LOC104646377	NC_015440.3	55141787	55146573	-	1618	protein_coding	serine/threonine-protein phosphatase 7 long form homolog	-
101264865	1.03443	1.02155	1.03603	1.03067	LOC101264865	NC_015447.3	1139030	1143236	-	1792	protein_coding	transcription factor bHLH123-like	-
104646058	1.3443	1.10947	0.639312	1.03103	LOC104646058	NC_015439.3	39192843	39193700	+	858	protein_coding	uncharacterized LOC104646058	-
101266386	0.497159	1.57812	1.01849	1.03126	LOC101266386	NC_015448.3	14860501	14888220	-	580	lncRNA	uncharacterized LOC101266386	-
101247341	1.37902	1.05057	0.665912	1.03183	LOC101247341	NC_015444.3	58144018	58146108	+	2091	protein_coding	xyloglucan galactosyltransferase XLT2	-
104645777	1.08721	0.912626	1.09817	1.03267	LOC104645777	NC_015439.3	46838839	46850184	+	3446	lncRNA	uncharacterized LOC104645777%2C transcript variant X3	-
101267356	1.00053	1.11794	0.98093	1.03313	LOC101267356	NC_015447.3	847943	877214	-	3761	protein_coding	uncharacterized LOC101267356%2C transcript variant X1	-
109121160	0.692322	1.41527	0.992814	1.03347	LOC109121160	NC_015446.3	69301119	69303056	-	595	lncRNA	uncharacterized LOC109121160	-
101261343	0.799971	1.45995	0.84127	1.03373	LOC101261343	NC_015444.3	67596704	67604703	-	4046	protein_coding	kinesin-like protein KIN-14F%2C transcript variant X1	Kinesin
101261860	0.812689	1.35434	0.936502	1.03451	LOC101261860	NC_015447.3	54161916	54162815	+	811	protein_coding	uncharacterized LOC101261860	-
101262610	1.34954	0.932922	0.822828	1.0351	LOC101262610	NC_015441.3	1035537	1040497	+	3846	protein_coding	TMV resistance protein N-like	TIR
novel.170	0.352581	0.104458	2.64845	1.03516	-	NC_015442.3	7710560	7711582	-	701	-	-	-
101258597	1.11793	0.993611	0.995743	1.03576	LOC101258597	NC_015438.3	86238793	86241906	-	1695	protein_coding	probable polygalacturonase	-
100527971	1.30995	1.24744	0.551094	1.03616	PIN7	NC_015447.3	62187751	62190510	-	1761	protein_coding	auxin efflux facilitator SlPIN7	-
3950377	0	0.697379	2.41112	1.03617	infA	NC_007898.3	81665	81769	-	105	protein_coding	-	-
101266235	0.727912	1.1469	1.23703	1.03728	LOC101266235	NC_015443.3	39482009	39485366	+	2490	protein_coding	protein CHUP1%2C chloroplastic-like	-
101264779	0.831178	1.32975	0.953551	1.03816	LOC101264779	NC_015448.3	3413466	3416021	-	1239	protein_coding	transcription factor bHLH96-like	HLH
112941403	2.05966	0	1.05487	1.03817	LOC112941403	NC_015441.3	50419525	50419644	-	120	snoRNA	small nucleolar RNA SNORD14	-
101266520	0.852446	1.29247	0.975895	1.04027	LOC101266520	NC_015443.3	2159975	2163446	-	3286	protein_coding	disease resistance protein Cf-2.2-like	LRRNT_2
novel.213	1.06797	0.88141	1.17207	1.04048	-	NC_015443.3	38771919	38774823	-	540	-	-	-
104648931	0.898509	0.737163	1.48672	1.0408	LOC104648931	NC_015438.3	83665582	83669688	-	1332	lncRNA	uncharacterized LOC104648931%2C transcript variant X3	2OG-FeII_Oxy
109119495	1.19915	0.750562	1.1764	1.04204	LOC109119495	NC_015439.3	45981599	45984037	-	2439	pseudogene	-	Pkinase
101254794	1.23114	0.975937	0.920238	1.04244	LOC101254794	NC_015442.3	13941926	13964388	+	1238	lncRNA	uncharacterized LOC101254794	-
101263824	2.12839	0.867033	0.136258	1.04389	LOC101263824	NC_015443.3	39474863	39476215	-	929	protein_coding	acid phosphatase 1	-
101254217	0.729708	1.31805	1.085	1.04425	LOC101254217	NC_015444.3	920327	922417	-	1750	lncRNA	uncharacterized LOC101254217	-
101264393	1.01887	1.29507	0.819204	1.04438	LOC101264393	NC_015448.3	8161714	8165473	-	3760	protein_coding	pentatricopeptide repeat-containing protein At1g31430	-
novel.357	0.774308	0.825844	1.53339	1.04451	-	NC_015448.3	32278619	32284467	-	798	-	PF05699:hAT family C-terminal dimerisation region	hATC
3950428	0.962049	0.738467	1.43336	1.04463	ccsA	NC_007898.3	115762	116703	+	942	protein_coding	-	-
112941669	1.39423	0.788575	0.952084	1.04496	LOC112941669	NC_015443.3	8110694	8113266	-	975	lncRNA	uncharacterized LOC112941669	-
101266631	1.43881	0.946322	0.751633	1.04559	LOC101266631	NC_015441.3	61874541	61877514	+	2863	protein_coding	E3 ubiquitin-protein ligase WAV3	-
101267105	1.15087	0.811258	1.17885	1.04699	LOC101267105	NC_015441.3	4802194	4803231	+	1038	protein_coding	ethylene-responsive transcription factor 1B	AP2
101257153	1.26242	1.31717	0.56222	1.04727	LOC101257153	NC_015440.3	58889340	58893891	-	1930	protein_coding	protein MID1-COMPLEMENTING ACTIVITY 1-like%2C transcript variant X1	-
101258705	0.847328	2.02759	0.267055	1.04732	LOC101258705	NC_015438.3	97477754	97479096	+	1264	protein_coding	uncharacterized LOC101258705	PI-PLC-X
101266622	0.810889	1.77777	0.553735	1.04746	LOC101266622	NC_015440.3	69483136	69484930	-	1524	protein_coding	transcription factor MYB62-like	Myb_DNA-binding
101255079	1.4528	0.768207	0.923007	1.048	LOC101255079	NC_015440.3	65521213	65525062	+	2299	protein_coding	calmodulin-binding protein 60 B-like%2C transcript variant X1	-
101261484	1.25105	1.11193	0.781382	1.04812	LOC101261484	NC_015448.3	52388106	52391792	+	1355	protein_coding	SHUGOSHIN 2%2C transcript variant X2	-
101255791	0.962144	1.31256	0.870937	1.04855	LOC101255791	NC_015442.3	4857393	4860208	-	1841	protein_coding	uncharacterized LOC101255791	-
101257630	0.841751	1.12222	1.18554	1.04984	LOC101257630	NC_015439.3	48970799	48974807	-	2378	protein_coding	proline-rich receptor-like protein kinase PERK5%2C transcript variant X2	Pkinase
101266368	1.66335	0.98559	0.503392	1.05078	LOC101266368	NC_015447.3	2323851	2328155	+	3269	protein_coding	putative late blight resistance protein homolog R1B-14	NB-ARC
101245602	1.30855	0.558258	1.28675	1.05119	LOC101245602	NC_015439.3	52874830	52875695	-	787	protein_coding	uncharacterized LOC101245602	-
543884	0.848963	1.24666	1.05865	1.05142	LOC543884	NC_015440.3	66198833	66205137	-	1233	protein_coding	MADS-box protein 1%2C transcript variant X1	SRF-TF
novel.26	0.808701	1.10811	1.24254	1.05312	-	NC_015438.3	52748045	52752546	-	2445	-	PF14111:Domain of unknown function (DUF4283)	-
104644869	1.33032	1.01644	0.812814	1.05319	LOC104644869	NC_015449.3	7611115	7614030	-	1843	protein_coding	cytochrome b561 and DOMON domain-containing protein At4g12980-like%2C transcript variant X2	-
101265435	1.0748	1.14634	0.938688	1.05328	LOC101265435	NC_015441.3	64251301	64256718	+	3699	protein_coding	putative pentatricopeptide repeat-containing protein At1g19290%2C transcript variant X1	-
101259111	1.23403	0.783433	1.14365	1.0537	LOC101259111	NC_015439.3	42058716	42059502	-	701	protein_coding	uncharacterized LOC101259111	-
101257278	0.993127	1.43917	0.729781	1.05403	LOC101257278	NC_015444.3	2158038	2159945	+	1908	protein_coding	RING-H2 finger protein ATL43	-
101267941	1.73386	0.770526	0.658843	1.05441	LOC101267941	NC_015438.3	93645938	93648139	+	1473	protein_coding	protein DMR6-LIKE OXYGENASE 2-like	2OG-FeII_Oxy
101263467	0.978997	1.28129	0.903619	1.05464	LOC101263467	NC_015446.3	70430412	70437465	+	5136	protein_coding	pentatricopeptide repeat-containing protein At5g66520-like%2C transcript variant X1	PPR
101255150	1.27971	1.20924	0.676107	1.05502	LOC101255150	NC_015447.3	58293596	58298280	-	3342	protein_coding	protein SCARECROW%2C transcript variant X2	GRAS
101263266	1.16875	1.09345	0.90312	1.05511	LOC101263266	NC_015439.3	48733779	48736265	-	2009	protein_coding	laccase-11	-
novel.197	1.20683	0.929612	1.03014	1.05553	-	NC_015443.3	40733318	40735000	+	1494	-	-	-
101268787	0.863728	1.10231	1.20232	1.05612	LOC101268787	NC_015446.3	7395668	7398655	+	1860	protein_coding	WRKY transcription factor 33B	WRKY
101258830	1.14947	1.25099	0.768922	1.05646	LOC101258830	NC_015440.3	6098628	6102741	-	1756	protein_coding	putative glutamine amidotransferase GAT1_2.1	-
101266004	0.873477	1.36637	0.9305	1.05678	LOC101266004	NC_015440.3	54113457	54114879	-	1196	protein_coding	dof zinc finger protein DOF4.6%2C transcript variant X2	zf-Dof
101243715	0.664406	1.40817	1.09936	1.05731	LOC101243715	NC_015443.3	24756978	24758381	+	859	protein_coding	organelle RRM domain-containing protein 2%2C mitochondrial%2C transcript variant X2	RRM_1
112941562	0.800979	0.966161	1.40649	1.05788	LOC112941562	NC_015442.3	28096575	28101130	+	720	lncRNA	uncharacterized LOC112941562	-
104647324	1.27468	0.874797	1.0247	1.05806	LOC104647324	NC_015438.3	76985072	77003433	-	3999	protein_coding	uncharacterized LOC104647324%2C transcript variant X4	-
100736523	0.679401	1.65264	0.842427	1.05816	TCP21	NC_015440.3	1316486	1317637	+	1152	protein_coding	TCP transcription factor 21	TCP
novel.147	0.945254	1.41497	0.815355	1.05853	-	NC_015442.3	13096435	13097372	+	828	-	-	-
101247025	0.397264	1.87408	0.907748	1.0597	LOC101247025	NC_015442.3	61581398	61584075	+	1348	protein_coding	cyclic pyranopterin monophosphate synthase%2C mitochondrial	-
112940280	1.02983	1.27126	0.879054	1.06005	LOC112940280	NC_015448.3	54224757	54227497	+	720	lncRNA	uncharacterized LOC112940280	-
101265423	1.25207	1.31315	0.615605	1.06028	LOC101265423	NC_015440.3	69709793	69711824	-	1645	protein_coding	pollen-specific leucine-rich repeat extensin-like protein 2	-
101260270	1.03306	1.07121	1.08022	1.0615	LOC101260270	NC_015446.3	69009809	69013221	+	1914	protein_coding	geraniol 8-hydroxylase-like	p450
101254798	1.08963	1.6889	0.408335	1.06229	LOC101254798	NC_015442.3	65540585	65543761	+	3100	protein_coding	ABC transporter G family member 6	ABC2_membrane
101250749	1.18007	1.07798	0.928953	1.06233	LOC101250749	NC_015438.3	84042394	84046163	+	3770	protein_coding	transcription termination factor MTEF18%2C mitochondrial	-
101260887	0.807076	0.860794	1.52112	1.063	LOC101260887	NC_015447.3	61807119	61811361	+	1314	protein_coding	protein POLYCHOME%2C transcript variant X1	-
543904	0.381418	1.44077	1.36742	1.0632	Stig1	NC_015440.3	70674955	70675386	+	432	protein_coding	protein STIG1	-
104649379	1.40831	0.995676	0.786846	1.06361	LOC104649379	NC_015446.3	69074781	69076449	-	1287	lncRNA	uncharacterized LOC104649379	-
101254779	0.824083	1.45512	0.911647	1.06362	LOC101254779	NC_015440.3	63800876	63807937	-	4051	protein_coding	protein STICHEL-like 2%2C transcript variant X3	-
101258616	0.910347	1.18839	1.09275	1.06383	LOC101258616	NC_015439.3	37141830	37147070	-	3052	protein_coding	pentatricopeptide repeat-containing protein At1g20230-like%2C transcript variant X3	PPR
101262225	0.851099	1.22924	1.11153	1.06396	LOC101262225	NC_015444.3	1259277	1261404	-	1936	protein_coding	probably inactive leucine-rich repeat receptor-like protein kinase At5g48380	Pkinase_Tyr
104646682	1.46503	1.11063	0.617913	1.06452	LOC104646682	NC_015441.3	5317059	5321385	-	956	lncRNA	uncharacterized LOC104646682	-
101258256	0.826619	0.81633	1.55231	1.06509	LOC101258256	NC_015441.3	65382620	65383516	-	897	protein_coding	auxin-responsive protein SAUR50	Auxin_inducible
101268862	1.1609	1.24815	0.786354	1.06513	LOC101268862	NC_015441.3	64171204	64175281	+	2200	protein_coding	wall-associated receptor kinase-like 14	Pkinase
101249654	0.376767	1.11623	1.70451	1.06584	LOC101249654	NC_015443.3	44708808	44711982	+	1315	protein_coding	kinase-interacting family protein-like%2C transcript variant X1	-
101267476	1.18325	1.0695	0.944962	1.0659	LOC101267476	NC_015439.3	43764786	43769956	+	2054	protein_coding	cold-responsive protein kinase 1-like	Pkinase
novel.13	0.811688	1.14226	1.24713	1.06703	-	NC_015438.3	94471405	94472104	+	609	-	PF06404:Phytosulfokine precursor protein (PSK)	-
104647424	1.14891	1.17007	0.88263	1.0672	LOC104647424	NC_015442.3	34162761	34169120	-	1721	lncRNA	uncharacterized LOC104647424	-
101246350	1.10834	0.985088	1.10825	1.06722	LOC101246350	NC_015443.3	24175840	24179705	-	1561	protein_coding	NAC domain-containing protein 7-like	NAM
101260080	1.11684	1.15424	0.931155	1.06741	LOC101260080	NC_015446.3	55177519	55185462	-	1614	protein_coding	UBX domain-containing protein 1%2C transcript variant X3	UBA
101253986	1.11123	1.0336	1.05884	1.06789	LOC101253986	NC_015440.3	68259144	68263816	+	1594	protein_coding	AP2-like ethylene-responsive transcription factor At1g16060	AP2
101246297	0.869789	1.05137	1.28294	1.06803	LOC101246297	NC_015439.3	55299640	55301357	-	1184	protein_coding	probable adenylate kinase 7%2C mitochondrial	ADK
109119885	1.04356	1.31805	0.843892	1.0685	LOC109119885	NC_015440.3	69149268	69155685	-	750	lncRNA	uncharacterized LOC109119885	-
101261420	0.979697	1.33334	0.893754	1.06893	LOC101261420	NC_015443.3	42414511	42419155	+	2691	protein_coding	pyrophosphate-energized vacuolar membrane proton pump-like	-
novel.140	1.23352	0.577028	1.39651	1.06902	-	NC_015441.3	43034101	43049781	-	1269	-	PF14111:Domain of unknown function (DUF4283)	-
101251971	0.98079	0.841665	1.3857	1.06939	LOC101251971	NC_015440.3	71569836	71572363	+	1218	pseudogene	-	FMN_dh
101254349	0.549806	1.87949	0.779777	1.06969	LOC101254349	NC_015447.3	64088295	64090664	-	974	protein_coding	uncharacterized LOC101254349	-
101259914	0.960107	0.893977	1.3581	1.07073	LOC101259914	NC_015440.3	1041783	1042683	-	901	protein_coding	1%2C4-dihydroxy-2-naphthoyl-CoA thioesterase 1	4HBT
101247573	1.45994	0.814175	0.93831	1.07081	LOC101247573	NC_015447.3	63884733	63887349	-	1439	protein_coding	probable E3 ubiquitin-protein ligase LOG2	-
104647790	1.26836	1.16938	0.775636	1.07112	LOC104647790	NC_015443.3	4826688	4845631	+	6083	lncRNA	uncharacterized LOC104647790%2C transcript variant X2	-
112941657	0.880775	1.08392	1.24918	1.07129	LOC112941657	NC_015443.3	818336	819339	+	608	lncRNA	uncharacterized LOC112941657	-
101259121	1.00349	0.668924	1.54183	1.07141	LOC101259121	NC_015449.3	796440	800921	+	1116	protein_coding	putative Myb family transcription factor At1g14600%2C transcript variant X2	Myb_DNA-binding
101055576	0.866523	1.31076	1.04121	1.07283	DNApolalpha	NC_015439.3	54838715	54851496	-	4944	protein_coding	DNA polymerase alpha catalytic subunit	DNA_pol_B
101264355	0.911849	1.42184	0.884858	1.07285	LOC101264355	NC_015445.3	62212538	62215112	-	2575	protein_coding	pentatricopeptide repeat-containing protein At5g47360	-
101246922	1.3912	1.2365	0.590864	1.07286	LOC101246922	NC_015441.3	66497574	66498939	-	1214	protein_coding	uncharacterized LOC101246922	-
101254462	1.30104	1.15636	0.764324	1.07391	LOC101254462	NC_015440.3	62036229	62042094	+	2153	protein_coding	DNA polymerase epsilon subunit B	-
101256209	1.05882	0.717012	1.44608	1.07397	LOC101256209	NC_015445.3	59419085	59423439	-	2137	protein_coding	uncharacterized LOC101256209%2C transcript variant X1	-
101246183	0.629794	1.47196	1.12296	1.0749	LOC101246183	NC_015438.3	89446522	89452880	-	1981	protein_coding	cullin-1%2C transcript variant X4	Cullin
101265292	1.20507	0.890042	1.13006	1.07506	HMG2	NC_015439.3	31968074	31971198	-	2427	protein_coding	3-hydroxy-3-methylglutaryl-coenzyme A reductase 2	-
novel.344	0.752005	0.891175	1.58337	1.07552	-	NC_015448.3	28247264	28255267	+	986	-	-	-
101259492	1.04487	0.787969	1.3946	1.07581	LOC101259492	NC_015438.3	92142223	92143605	+	1301	protein_coding	WEB family protein At1g75720	-
novel.377	1.40982	1.09641	0.722047	1.07609	-	NC_015449.3	3269754	3275484	-	1396	-	-	-
101244597	0.787395	1.25234	1.18858	1.0761	LOC101244597	NC_015444.3	64423925	64425661	+	994	protein_coding	probable glutathione S-transferase	GST_N
101257365	0.692322	1.19648	1.33951	1.07611	LOC101257365	NC_015441.3	63801821	63804415	-	1071	protein_coding	B3 domain-containing protein At5g42700	B3
101256216	1.49793	0.66568	1.06552	1.07638	LOC101256216	NC_015446.3	67748060	67749049	-	990	protein_coding	2-hydroxyisoflavanone dehydratase-like	Abhydrolase_3
112941091	1.34213	1.14701	0.740256	1.07647	LOC112941091	NC_015438.3	14374317	14375445	-	798	lncRNA	uncharacterized LOC112941091	-
101257388	1.17276	0.955484	1.10116	1.07647	LOC101257388	NC_015444.3	63272660	63274878	-	843	protein_coding	transcription factor MYB58-like	-
101261845	1.11333	1.54613	0.570197	1.07655	LOC101261845	NC_015438.3	4623511	4624102	-	592	protein_coding	uncharacterized LOC101261845	-
101253122	1.24708	0.809309	1.17602	1.07747	LOC101253122	NC_015446.3	24957429	24960132	-	2081	protein_coding	CBL-interacting protein kinase 2-like	Pkinase
112940930	0.849344	1.24848	1.13768	1.0785	LOC112940930	NC_015439.3	38691351	38693462	+	1261	lncRNA	uncharacterized LOC112940930	-
101261277	0.993034	1.13478	1.10799	1.0786	LOC101261277	NC_015447.3	60178994	60185433	-	2323	protein_coding	DNA (cytosine-5)-methyltransferase DRM1	DNA_methylase
101255811	0.954282	0.848164	1.43364	1.0787	LOC101255811	NC_015444.3	60534678	60535972	-	1295	protein_coding	mitogen-activated protein kinase kinase kinase 18-like	Pkinase
101257363	0.973207	0.849257	1.41374	1.07873	LOC101257363	NC_015441.3	59188292	59190619	+	2328	protein_coding	dynamin-related protein 4C	-
101247707	1.42537	0.886806	0.92468	1.07895	LOC101247707	NC_015440.3	70214428	70215543	-	867	protein_coding	thionin-like protein 2	-
101255889	0.854124	0.759144	1.62479	1.07935	LOC101255889	NC_015442.3	63744745	63746432	-	1688	protein_coding	BAHD acyltransferase DCR	-
101250436	1.09809	1.41121	0.72959	1.07963	LecRK-XI	NC_015446.3	4400682	4403457	-	2776	protein_coding	clade XI lectin receptor kinase	Pkinase
101263897	0.656912	1.78007	0.804176	1.08038	LOC101263897	NC_015441.3	2700667	2703825	+	2589	protein_coding	pentatricopeptide repeat-containing protein At5g08305%2C transcript variant X2	-
101244879	1.02392	1.33009	0.887458	1.08049	PCL1	NC_015443.3	47580261	47583017	+	1611	protein_coding	transcription factor PCL1%2C transcript variant X2	Myb_DNA-binding
101253311	1.01088	1.29586	0.935888	1.08088	LOC101253311	NC_015446.3	5730691	5734291	+	2119	protein_coding	laccase-4	-
101244682	1.54938	1.10765	0.586515	1.08118	LOC101244682	NC_015444.3	63433326	63435655	+	1223	protein_coding	peroxidase P7-like	-
101267471	1.0228	1.02269	1.20481	1.08343	LOC101267471	NC_015439.3	48583635	48587627	+	1611	protein_coding	transcription factor bHLH110-like	-
101249781	1.01279	1.41083	0.827932	1.08385	LOC101249781	NC_015439.3	51004219	51012894	-	4662	protein_coding	activating signal cointegrator 1 complex subunit 1%2C transcript variant X4	-
101263907	0.831849	1.33082	1.09065	1.08444	LOC101263907	NC_015442.3	9155212	9157174	-	1238	lncRNA	uncharacterized LOC101263907	-
101245383	1.02229	1.2363	0.995642	1.08474	LOC101245383	NC_015445.3	2169969	2172426	+	2458	protein_coding	subtilisin-like protease SBT1.7	Peptidase_S8
101254673	0.642528	1.39597	1.21879	1.08576	LOC101254673	NC_015440.3	58875537	58880083	-	1731	protein_coding	protein trichome birefringence-like 33	-
112940946	1.05895	1.22355	0.976225	1.08624	LOC112940946	NC_015439.3	50959918	50960392	-	389	lncRNA	uncharacterized LOC112940946	-
101260508	0.171332	0.630874	2.45696	1.08639	LOC101260508	NC_015439.3	44838703	44842058	-	1828	protein_coding	terpene synthase%2C transcript variant X4	-
101245148	0.971658	0.613616	1.67626	1.08718	LOC101245148	NC_015440.3	69036108	69040656	-	1611	protein_coding	uncharacterized LOC101245148	-
3950383	1.03352	0.262455	1.96606	1.08734	rps19	NC_007898.3	85689	85967	-	279	protein_coding	-	-
104645642	1.00709	1.35709	0.898466	1.08755	LOC104645642	NC_015439.3	4162385	4163811	+	1268	protein_coding	uncharacterized LOC104645642	hATC
112939979	3.26283	0	0	1.08761	LOC112939979	NC_015443.3	39261655	39261755	-	101	snRNA	U6 spliceosomal RNA	-
101246282	1.16322	0.494459	1.60593	1.08787	LOC101246282	NC_015446.3	69923157	69925054	+	1629	pseudogene	-	-
104644326	1.08994	0.79778	1.37912	1.08895	LOC104644326	NC_015442.3	13080056	13086256	-	1285	pseudogene	-	adh_short
101265323	1.13425	1.34416	0.792993	1.09047	LOC101265323	NC_015440.3	63327114	63329401	-	2288	protein_coding	putative pentatricopeptide repeat-containing protein At5g59200%2C chloroplastic	-
104644383	1.26034	1.06123	0.951247	1.09094	LOC104644383	NC_015447.3	64133720	64134340	-	621	protein_coding	uncharacterized LOC104644383	-
novel.39	0.583266	1.45802	1.23223	1.09117	-	NC_015438.3	88734239	88736549	-	1130	-	-	-
101252230	1.07053	1.12989	1.07371	1.09138	LOC101252230	NC_015438.3	93015790	93019100	-	2338	lncRNA	uncharacterized LOC101252230%2C transcript variant X3	-
107652448	1.73445	1.54158	0	1.09201	SlU24a	NC_015443.3	47703897	47703991	+	95	snoRNA	small nucleolar RNA%2C C/D box 24A	-
101262762	1.40965	0.90487	0.962615	1.09238	LOC101262762	NC_015447.3	63490669	63492565	+	526	protein_coding	phytosulfokine precursor protein	-
101248095	1.35962	1.2284	0.690583	1.09287	LOC101248095	NC_015441.3	3012986	3016768	-	3666	protein_coding	FLAGELLIN-SENSING 3 protein	Pkinase
101256900	1.13388	0.904717	1.24063	1.09307	LOC101256900	NC_015445.3	1830286	1837701	-	3441	protein_coding	disease resistance protein At4g27190-like%2C transcript variant X1	NB-ARC
112941095	1.61487	0.978986	0.688423	1.09409	LOC112941095	NC_015440.3	60851561	60856027	-	4413	lncRNA	uncharacterized LOC112941095	-
101253838	1.70902	1.15232	0.42255	1.09463	LOC101253838	NC_015438.3	97173769	97174467	+	699	protein_coding	auxin-responsive protein SAUR50-like	Auxin_inducible
101250563	1.14602	1.49015	0.652158	1.09611	LOC101250563	NC_015448.3	4963862	4968830	+	1941	protein_coding	EH domain-containing protein 1-like	-
novel.151	1.54474	1.08693	0.659291	1.09699	-	NC_015442.3	23521605	23524836	+	640	-	PF05699:hAT family C-terminal dimerisation region	hATC
101266310	0.857968	0.829284	1.60386	1.09704	LOC101266310	NC_015440.3	24258950	24266082	-	3841	lncRNA	uncharacterized LOC101266310	-
101265343	1.09092	1.10535	1.09509	1.09712	LOC101265343	NC_015443.3	37341955	37343842	-	1888	protein_coding	S-adenosylmethionine decarboxylase proenzyme 4-like	SAM_decarbox
101248946	1.19492	1.22973	0.86966	1.0981	LOC101248946	NC_015449.3	1524021	1525720	-	1310	protein_coding	transcription repressor OFP8	-
101268210	1.07376	1.17125	1.04987	1.09829	LOC101268210	NC_015445.3	64862816	64863659	-	844	protein_coding	disease resistance response protein 206-like	-
101260086	0.99489	1.30533	0.994813	1.09834	LOC101260086	NC_015438.3	96423788	96427122	-	1766	protein_coding	uncharacterized protein At1g01500-like%2C transcript variant X2	-
109119327	0.772372	1.60179	0.923007	1.09906	LOC109119327	NC_015438.3	98252601	98253015	+	320	lncRNA	uncharacterized LOC109119327	-
novel.120	1.53883	0.789061	0.969991	1.09929	-	NC_015441.3	1878453	1879468	+	696	-	PF13976:GAG-pre-integrase domain	-
101255427	0.967056	0.889676	1.4424	1.09971	LOC101255427	NC_015446.3	4097084	4103104	-	2495	protein_coding	kinesin-like protein KIN-10B%2C transcript variant X2	Kinesin
101256686	1.09873	0.331035	1.86938	1.09972	LOC101256686	NC_015444.3	2130634	2141496	-	2269	protein_coding	F-box/LRR-repeat protein 14-like%2C transcript variant X3	-
101262446	0.917954	0.856669	1.52794	1.10085	LOC101262446	NC_015445.3	59219727	59223557	+	1795	protein_coding	protein NUCLEAR FUSION DEFECTIVE 4	-
101258575	1.01108	1.62335	0.668165	1.10086	LOC101258575	NC_015445.3	1664104	1668957	+	1357	protein_coding	uncharacterized LOC101258575%2C transcript variant X3	-
104647013	1.04128	1.07357	1.19459	1.10315	LOC104647013	NC_015441.3	33656068	33658530	-	1098	protein_coding	uncharacterized LOC104647013%2C transcript variant X2	-
109119985	1.04627	1.22219	1.04109	1.10318	LOC109119985	NC_015441.3	603233	604610	+	1378	protein_coding	uncharacterized LOC109119985	-
101255332	0.661246	1.54547	1.10378	1.1035	LOC101255332	NC_015438.3	78975419	78977100	-	1682	protein_coding	basic 7S globulin-like	-
101263970	0.990531	1.26316	1.05873	1.10414	LOC101263970	NC_015448.3	38086511	38095154	-	2015	protein_coding	anti-sigma-I factor RsgI6%2C transcript variant X1	-
101253546	0.974683	1.55021	0.788193	1.10436	LOC101253546	NC_015447.3	65592012	65592962	-	803	protein_coding	uncharacterized LOC101253546	-
101254677	1.08334	1.17423	1.05554	1.10437	LOC101254677	NW_020442482.1	550763	552586	+	1559	protein_coding	potassium channel KAT1-like	cNMP_binding
112940933	1.02077	1.11213	1.1805	1.10447	LOC112940933	NC_015439.3	42352376	42356125	+	1490	lncRNA	uncharacterized LOC112940933%2C transcript variant X3	-
101255451	0.99601	1.46661	0.852724	1.10511	LOC101255451	NC_015439.3	48947795	48955706	-	2771	protein_coding	ATP-dependent DNA helicase DDM1-like	SNF2_N
101251106	1.20792	1.15618	0.951758	1.10529	LOC101251106	NC_015444.3	61090156	61098599	+	1674	protein_coding	syntaxin-132%2C transcript variant X2	SNARE
101265988	1.18443	1.15394	0.979914	1.1061	LOC101265988	NC_015448.3	8325455	8336886	+	3738	protein_coding	probable N-acetylglucosaminyl-phosphatidylinositol de-N-acetylase%2C transcript variant X1	-
112940028	0.911066	1.40743	0.999872	1.10612	LOC112940028	NC_015439.3	50616875	50618773	+	1899	protein_coding	putative pentatricopeptide repeat-containing protein At3g28640	-
101258570	1.04381	1.35847	0.916444	1.10624	LOC101258570	NC_015444.3	62970513	62971617	+	1105	protein_coding	serine/arginine repetitive matrix protein 1-like	-
101257321	0.499648	0.888172	1.93345	1.10709	LOC101257321	NC_015447.3	63278977	63279718	-	742	protein_coding	auxin-responsive protein SAUR71-like	Auxin_inducible
109120367	1.11145	0.905535	1.3045	1.10716	LOC109120367	NC_015442.3	18472730	18476539	+	1779	lncRNA	uncharacterized LOC109120367	-
101246610	1.47043	0.541438	1.31253	1.10813	LOC101246610	NC_015440.3	71901777	71905290	+	2103	protein_coding	uncharacterized LOC101246610%2C transcript variant X1	-
104648748	0.902757	1.37798	1.04532	1.10868	LOC104648748	NC_015445.3	14737832	14748315	+	2099	lncRNA	uncharacterized LOC104648748	-
101245709	1.15558	1.42986	0.742699	1.10938	LOC101245709	NC_015447.3	61372388	61374672	-	1818	protein_coding	BLADE-ON-PETIOLE protein BOP2	BTB
101254624	0.870812	1.17779	1.2798	1.10947	LOC101254624	NC_015445.3	65275882	65279006	+	2176	protein_coding	F-box protein At2g26160-like	DUF295
101266715	0.805387	1.43165	1.09187	1.10964	LOC101266715	NC_015441.3	33660446	33669871	+	1739	protein_coding	probable DNA primase large subunit	-
101259825	1.07695	1.50616	0.746233	1.10978	LOC101259825	NC_015440.3	65295388	65299271	+	2601	protein_coding	pentatricopeptide repeat-containing protein At1g74900%2C mitochondrial	PPR
101262303	1.21539	0.87448	1.24494	1.11161	LOC101262303	NC_015441.3	20449558	20455910	-	2847	protein_coding	potassium transporter 6-like	K_trans
101267920	1.35723	1.73539	0.243899	1.11217	LOC101267920	NC_015438.3	9166354	9168768	-	1730	protein_coding	O-acyltransferase WSD1-like	-
101245429	1.01604	1.54809	0.773122	1.11242	LOC101245429	NC_015440.3	614356	618988	+	1419	protein_coding	GDSL esterase/lipase At1g29670-like	Lipase_GDSL
novel.385	1.21454	0.989525	1.14039	1.11482	-	NC_015449.3	46192318	46206722	-	814	-	-	-
543713	0.888045	1.09425	1.36445	1.11558	LIN7	NC_015446.3	3480705	3484235	+	2041	protein_coding	cell-wall invertase	-
101259911	0.958951	1.27847	1.11038	1.11594	LOC101259911	NC_015439.3	44916663	44919885	-	2211	protein_coding	putative cysteine-rich receptor-like protein kinase 20%2C transcript variant X2	Pkinase_Tyr
101252896	1.09477	0.923557	1.33046	1.11626	LOC101252896	NC_015443.3	48139614	48144645	-	2220	protein_coding	serine/threonine-protein kinase STY17	Pkinase_Tyr
101256490	0.814095	0.868279	1.66777	1.11671	LOC101256490	NC_015442.3	63725418	63727188	+	1771	protein_coding	BAHD acyltransferase DCR-like	-
novel.40	1.03419	1.38432	0.931702	1.11674	-	NC_015438.3	90280037	90283838	-	3306	-	-	-
101247343	1.5214	1.16783	0.661136	1.11679	LOC101247343	NC_015444.3	44442615	44444401	-	1787	protein_coding	ectonucleotide pyrophosphatase/phosphodiesterase family member 1-like	-
101248236	1.20531	0.441114	1.70667	1.1177	LOC101248236	NC_015446.3	65737585	65739415	-	1162	protein_coding	peroxidase 44-like	-
101258143	0.907561	0.896265	1.54937	1.11773	LOC101258143	NC_015440.3	69875477	69876293	-	817	protein_coding	oleosin 1-like	-
101246259	1.0875	1.52308	0.742625	1.11773	LOC101246259	NC_015443.3	38886298	38887630	+	1250	protein_coding	zinc finger protein ZAT4	-
101267946	0.971717	1.32089	1.06365	1.11875	LOC101267946	NC_015438.3	89624615	89630210	-	4709	protein_coding	pentatricopeptide repeat-containing protein At5g14770%2C mitochondrial%2C transcript variant X8	-
104649381	1.53021	0.761625	1.06584	1.11922	LOC104649381	NC_015446.3	69148122	69148875	-	673	lncRNA	uncharacterized LOC104649381	-
101255487	1.12438	1.12048	1.11681	1.12056	LOC101255487	NC_015441.3	179623	181639	-	1209	protein_coding	2-hydroxyisoflavanone dehydratase-like	Abhydrolase_3
112942113	0.688465	1.73374	0.94027	1.12082	LOC112942113	NC_015446.3	67326003	67326647	-	359	lncRNA	uncharacterized LOC112942113	-
109118724	1.19362	0.919436	1.24981	1.12096	LOC109118724	NC_015443.3	25538176	25540064	+	1553	protein_coding	uncharacterized LOC109118724	-
104648033	1.3358	0.770112	1.25733	1.12108	LOC104648033	NC_015443.3	44522425	44524790	+	1174	lncRNA	uncharacterized LOC104648033%2C transcript variant X2	-
101265427	1.28953	0.827759	1.24749	1.12159	LOC101265427	NC_015441.3	523060	523784	+	575	protein_coding	thioredoxin H4-like	-
101252905	0.895264	1.47353	0.996277	1.12169	LOC101252905	NC_015445.3	2515027	2521899	+	4089	protein_coding	FT-interacting protein 1%2C transcript variant X1	C2
101261956	0.894481	1.1716	1.30201	1.12269	LOC101261956	NC_015446.3	67703619	67711219	-	875	protein_coding	uncharacterized LOC101261956	-
101266763	1.21615	1.16406	0.990184	1.12346	LOC101266763	NC_015446.3	71000519	71001839	-	1321	protein_coding	F-box/kelch-repeat protein At3g23880-like	F-box
101250769	0.509702	1.7709	1.09165	1.12409	LOC101250769	NC_015439.3	36051227	36052295	+	889	protein_coding	uncharacterized protein At5g65660-like	-
112941406	1.45388	0.430734	1.48922	1.12461	LOC112941406	NC_015441.3	62567061	62567145	-	85	snoRNA	small nucleolar RNA SNORD25	-
101253467	1.01063	0.503017	1.86335	1.12567	LOC101253467	NC_015440.3	70807315	70808595	-	1019	protein_coding	acid phosphatase 1-like	-
101265813	1.30084	1.23326	0.843892	1.126	LOC101265813	NC_015440.3	65095264	65096213	-	950	protein_coding	uncharacterized LOC101265813	-
101256181	1.42604	1.55552	0.398376	1.12665	LOC101256181	NC_015442.3	3608323	3611580	+	1298	protein_coding	endonuclease 2%2C transcript variant X2	-
104645852	1.17295	1.42509	0.782606	1.12688	LOC104645852	NC_015439.3	42321818	42330284	+	4176	protein_coding	putative disease resistance protein RGA3%2C transcript variant X1	NB-ARC
112941431	0.905345	2.01167	0.463677	1.1269	LOC112941431	NC_015441.3	4984661	4984751	+	91	snoRNA	small nucleolar RNA snoR109	-
novel.76	0.419269	0.279484	2.68414	1.12763	-	NC_015439.3	36314343	36316869	-	393	-	-	-
101263923	1.11047	1.43348	0.839559	1.12784	ldh2	NC_015445.3	1979759	1983297	+	1558	protein_coding	L-lactate dehydrogenase	-
101258897	1.49031	1.03483	0.858681	1.12794	LOC101258897	NC_015446.3	67087724	67094118	+	2022	protein_coding	uncharacterized LOC101258897%2C transcript variant X1	-
101253319	0.930442	1.24046	1.21299	1.12796	LOC101253319	NC_015438.3	80375553	80377063	+	974	protein_coding	redox-regulatory protein FAM213A-like	-
101245083	1.28347	1.41235	0.688636	1.12815	LOC101245083	NC_015445.3	62940639	62941312	-	674	protein_coding	14 kDa proline-rich protein DC2.15	-
104648036	1.21618	0.801986	1.3663	1.12816	LOC104648036	NC_015443.3	44123745	44124794	-	1050	protein_coding	uncharacterized LOC104648036	-
101257015	1.32667	1.6508	0.407677	1.12838	LOC101257015	NC_015438.3	91620381	91621096	+	621	misc_RNA	uncharacterized LOC101257015	-
101247630	1.0911	1.17864	1.11762	1.12912	LOC101247630	NC_015444.3	699876	707700	-	2479	protein_coding	uncharacterized protein Cbei_0202%2C transcript variant X1	-
112942243	1.48891	0.882227	1.01674	1.12929	LOC112942243	NC_015446.3	65083236	65083318	+	83	snoRNA	small nucleolar RNA SNORD34	-
101248663	1.51179	1.12158	0.755075	1.12948	LOC101248663	NC_015440.3	68417481	68427559	-	3297	protein_coding	uncharacterized LOC101248663	Tyr-DNA_phospho
101262617	1.26598	1.1252	0.997509	1.12957	SP6A	NC_015442.3	66067232	66069182	-	423	protein_coding	protein SELF PRUNING 6A	-
112942178	1.0874	0.795922	1.50695	1.13009	LOC112942178	NC_015446.3	826040	827465	-	644	lncRNA	uncharacterized LOC112942178	-
101252421	1.29494	0.808771	1.29057	1.13143	LOC101252421	NC_015445.3	62385556	62389364	-	2365	protein_coding	FHA domain-containing protein At4g14490-like%2C transcript variant X3	FHA
101246799	1.02381	1.30249	1.06926	1.13185	LOC101246799	NC_015440.3	5346645	5352073	-	2067	protein_coding	uncharacterized LOC101246799%2C transcript variant X1	-
104647150	1.33723	1.39145	0.668165	1.13228	LOC104647150	NC_015441.3	60853429	60857301	-	3789	lncRNA	uncharacterized LOC104647150	RVT_2
101247363	1.24828	1.0668	1.08191	1.13233	LOC101247363	NC_015438.3	75534764	75539134	-	858	protein_coding	CASP-like protein 1	-
101265192	0.860275	1.35141	1.18858	1.13342	LOC101265192	NC_015439.3	47502985	47510034	+	2299	protein_coding	cell cycle checkpoint protein RAD17%2C transcript variant X1	-
101245973	1.2824	1.0286	1.08931	1.13343	LOC101245973	NC_015445.3	50633688	50636032	+	1317	lncRNA	uncharacterized LOC101245973	-
101246762	0.918567	1.52935	0.95415	1.13402	LOC101246762	NC_015446.3	71691495	71695693	+	3413	protein_coding	pentatricopeptide repeat-containing protein At1g04840%2C transcript variant X7	-
104649019	1.46059	1.1359	0.80649	1.13433	LOC104649019	NC_015446.3	14251566	14261056	+	3610	lncRNA	uncharacterized LOC104649019	-
101261064	0.762837	1.46902	1.17207	1.13464	LOC101261064	NC_015446.3	67732431	67733053	+	324	protein_coding	uncharacterized LOC101261064	-
101268843	0.932075	1.65685	0.815017	1.13465	LOC101268843	NC_015440.3	4953444	4957800	+	1812	protein_coding	aspartyl protease family protein 1-like	-
101254399	0.719881	1.45739	1.22897	1.13541	LOC101254399	NC_015444.3	942827	945611	+	1030	protein_coding	gamma-glutamyl peptidase 3-like	GATase
109121166	1.28088	1.0246	1.1021	1.13586	LOC109121166	NC_015446.3	2499439	2501145	+	1608	lncRNA	uncharacterized LOC109121166	-
novel.154	1.35405	0.668598	1.38697	1.13654	-	NC_015442.3	37121504	37122872	+	1369	-	-	-
101245702	1.22248	1.49399	0.693181	1.13655	LOC101245702	NC_015438.3	96399146	96403116	-	1927	protein_coding	cyclase-associated protein 1%2C transcript variant X2	-
543959	1.14522	0.740268	1.52853	1.13801	TPX2	NC_015444.3	59079306	59080747	+	1187	protein_coding	peroxidase	-
101257474	1.28729	0.810431	1.31858	1.13877	LOC101257474	NC_015443.3	1794524	1796010	+	768	lncRNA	uncharacterized LOC101257474	-
104647252	0.77498	1.05969	1.58764	1.14077	LOC104647252	NC_015442.3	774096	777469	-	710	protein_coding	protein PLASTID REDOX INSENSITIVE 2%2C chloroplastic-like%2C transcript variant X2	-
101247859	0.793734	1.36775	1.26103	1.14084	LOC101247859	NC_015438.3	86537713	86541212	+	2543	protein_coding	uncharacterized protein At5g41620-like	-
101265982	1.54674	1.19302	0.682908	1.14089	LOC101265982	NC_015448.3	418171	426122	+	4640	protein_coding	cellulose synthase A catalytic subunit 5 [UDP-forming]%2C transcript variant X1	-
102466027	1.43459	0.728605	1.25954	1.14091	MIR166b	NC_015445.3	65815376	65815576	+	201	miRNA	microRNA MIR166b	-
101262597	0.769966	0.945047	1.70882	1.14128	LOC101262597	NC_015449.3	1458978	1462362	+	2247	protein_coding	uncharacterized LOC101262597	-
101266898	0.25778	2.42861	0.73933	1.14191	LOC101266898	NC_015439.3	38150139	38152137	+	958	protein_coding	transcription factor PRE6%2C transcript variant X1	-
101255653	1.41251	1.22815	0.786333	1.14233	LOC101255653	NC_015439.3	44226131	44239986	-	2747	protein_coding	anaphase-promoting complex subunit 4%2C transcript variant X1	-
101246300	0.888389	1.55842	0.981827	1.14288	LOC101246300	NC_015448.3	647487	653825	-	1762	protein_coding	chromatin assembly factor 1 subunit FAS2	WD40
101267614	1.13926	1.22574	1.06459	1.1432	LOC101267614	NC_015443.3	39801401	39808475	+	2061	protein_coding	protein Brevis radix-like 2	-
novel.211	1.30117	0.535929	1.59286	1.14332	-	NC_015443.3	34649956	34659544	-	1648	-	PF14223:gag-polypeptide of LTR copia-type|PF14244:gag-polypeptide of LTR copia-type	-
101262179	1.00471	0.953871	1.47354	1.14404	LOC101262179	NC_015448.3	56484667	56492913	-	1845	protein_coding	protein ALP1-like%2C transcript variant X2	-
101250492	1.30273	1.11794	1.0123	1.14432	LOC101250492	NC_015440.3	67397241	67398558	-	917	protein_coding	metallothiol transferase FosB	Glyoxalase
104644432	0.840677	1.80571	0.789355	1.14525	LOC104644432	NC_015447.3	63068663	63069250	+	588	protein_coding	transcription repressor OFP6-like	-
101253069	1.48767	1.45903	0.490431	1.14571	LOC101253069	NC_015440.3	70018392	70023135	+	2409	protein_coding	boron transporter 4	-
101245998	1.06497	1.32517	1.04723	1.14579	LOC101245998	NC_015447.3	59487566	59488532	-	967	protein_coding	abscisic acid receptor PYL4-like	-
112941441	0.490395	0.435862	2.51158	1.14595	LOC112941441	NC_015441.3	62567197	62567280	-	84	snoRNA	small nucleolar RNA snoR8a	-
101255842	0.872233	1.55048	1.01527	1.14599	LOC101255842	NC_015447.3	46228200	46230733	-	2078	protein_coding	probable polyamine transporter At3g19553	-
101252231	1.11534	0.991311	1.33286	1.1465	LOC101252231	NC_015447.3	3643923	3649758	+	1108	protein_coding	putative anthocyanidin reductase	-
101246479	1.37311	0.85429	1.21896	1.14878	LOC101246479	NC_015438.3	93204112	93205417	+	900	protein_coding	protein SODIUM POTASSIUM ROOT DEFECTIVE 3-like	HMA
104644653	1.36145	1.03018	1.05534	1.14899	LOC104644653	NC_015448.3	35776827	35781085	+	2239	lncRNA	uncharacterized LOC104644653	-
101265791	1.00778	1.45554	0.989272	1.15087	LOC101265791	NC_015439.3	46608231	46626938	+	1510	protein_coding	eukaryotic translation initiation factor 6-2%2C transcript variant X4	-
101248326	0.866396	1.37676	1.21017	1.15111	LOC101248326	NC_015446.3	435312	437332	+	1569	protein_coding	protein trichome birefringence-like 3	-
101264641	1.07194	1.17958	1.20257	1.15137	LOC101264641	NC_015443.3	48609950	48611144	+	807	protein_coding	uncharacterized LOC101264641	-
101258398	0.496128	1.37475	1.58435	1.15174	LOC101258398	NC_015445.3	61391459	61394281	-	2823	pseudogene	-	-
101254940	0.952903	1.58801	0.915064	1.15199	LOC101254940	NC_015446.3	66978000	66987675	+	2077	protein_coding	metal tolerance protein 2%2C transcript variant X1	-
101262396	1.03848	1.19648	1.22132	1.1521	LOC101262396	NC_015449.3	62866323	62869569	+	1272	protein_coding	calcineurin B-like protein 4%2C transcript variant X2	-
112940580	1.02983	1.37297	1.05487	1.15255	LOC112940580	NC_015449.3	1567975	1568054	-	80	snoRNA	small nucleolar RNA U61	-
112941908	3.01414	0.446493	0	1.15354	LOC112941908	NC_015444.3	59739979	59740060	-	82	snoRNA	small nucleolar RNA snoR77Y	-
101263400	1.09041	1.25631	1.11692	1.15454	LOC101263400	NC_015441.3	1744917	1748066	-	1020	protein_coding	uncharacterized LOC101263400	-
101246779	1.10226	1.00768	1.35487	1.15494	LOC101246779	NC_015439.3	48416000	48417788	+	1308	protein_coding	protein SHI RELATED SEQUENCE 1	-
101245925	1.10529	1.36021	1.00152	1.15567	SlEOT2	NC_015440.3	5300792	5301210	+	969	protein_coding	transcription factor EXPRESSION OF TERPENOIDS 2	-
101262386	0.882564	0.966845	1.61883	1.15608	LOC101262386	NC_015440.3	2707922	2710835	+	2019	protein_coding	protein DETOXIFICATION 35%2C transcript variant X2	MatE
104645982	1.06358	1.1271	1.27799	1.15622	LOC104645982	NC_015439.3	34132056	34138709	+	2014	lncRNA	uncharacterized LOC104645982	-
101247815	0.852887	1.57266	1.04313	1.15623	LOC101247815	NC_015441.3	62200676	62205980	+	3236	protein_coding	endo-1%2C4-beta-xylanase A	-
101266796	0.614027	1.32877	1.53137	1.15806	LOC101266796	NC_015449.3	260501	262043	+	1543	transcribed_pseudogene	acetyl-CoA-benzylalcohol acetyltransferase-like	-
novel.345	1.4872	0.902197	1.08811	1.15917	-	NC_015448.3	32231078	32233996	+	1745	-	-	-
101252569	0.594754	0.896349	1.98656	1.15922	LOC101252569	NC_015440.3	69080337	69084582	-	1737	protein_coding	WUSCHEL-related homeobox 1%2C transcript variant X2	Homeobox
novel.28	1.52567	0.783947	1.17207	1.16056	-	NC_015438.3	57166645	57168372	-	1728	-	-	-
101266548	1.45578	1.19805	0.828428	1.16075	LOC101266548	NC_015438.3	1576291	1577818	-	1528	transcribed_pseudogene	E3 ubiquitin-protein ligase PUB22-like	-
101257026	1.80899	0.82688	0.847069	1.16098	LOC101257026	NC_015438.3	85058364	85059160	+	797	protein_coding	BON1-associated protein 2	-
101248922	0.41331	0.530615	2.54014	1.16136	LOC101248922	NC_015438.3	86950389	86953223	+	1794	protein_coding	O-acyltransferase WSD1-like	-
101247749	1.22291	1.66465	0.598105	1.16189	LOC101247749	NC_015438.3	76580699	76586926	+	4206	protein_coding	uncharacterized LOC101247749%2C transcript variant X1	-
101245182	1.12228	1.42264	0.942265	1.16239	LOC101245182	NC_015444.3	59662608	59670416	-	2239	protein_coding	pyrophosphate--fructose 6-phosphate 1-phosphotransferase subunit beta-like	PFK
101244846	1.31229	1.32283	0.852416	1.16251	LOC101244846	NC_015440.3	36740163	36758232	-	2962	protein_coding	transcription termination factor MTEF18%2C mitochondrial-like%2C transcript variant X4	-
101267865	0.96273	1.27054	1.25508	1.16279	LOC101267865	NC_015439.3	39812990	39817781	-	4792	protein_coding	transcription termination factor MTEF18%2C mitochondrial-like%2C transcript variant X1	-
101253317	1.06756	1.30876	1.11237	1.1629	LOC101253317	NC_015446.3	55297095	55302656	-	3053	protein_coding	uncharacterized LOC101253317%2C transcript variant X3	-
101261022	1.22023	1.23413	1.03439	1.16292	LOC101261022	NC_015441.3	62944808	62945896	+	979	protein_coding	LOB domain-containing protein 38-like	-
101264324	0.970883	1.41765	1.10104	1.16319	LOC101264324	NC_015442.3	2024657	2027743	+	1188	protein_coding	origin of replication complex subunit 6	-
101252698	1.03568	1.15806	1.3004	1.16471	LOC101252698	NC_015444.3	3314899	3318322	-	1233	protein_coding	purine permease 3-like	-
101254036	1.37074	0.819211	1.30723	1.16573	LOC101254036	NC_015446.3	72107906	72109736	+	1743	protein_coding	cytochrome P450 83B1-like	p450
104646830	1.25422	1.32376	0.923384	1.16712	LOC104646830	NC_015441.3	21924542	21926333	-	1051	lncRNA	uncharacterized LOC104646830	-
101249565	0.574328	1.28496	1.64316	1.16748	LOC101249565	NC_015445.3	477148	480010	+	2080	protein_coding	abscisic acid 8'-hydroxylase 1	p450
101251278	0.73124	1.46233	1.31078	1.16812	LOC101251278	NC_015441.3	51649190	51649865	+	676	protein_coding	monothiol glutaredoxin-S6-like	-
101251021	1.11185	1.36641	1.02639	1.16822	LOC101251021	NC_015445.3	65706717	65712219	+	3454	protein_coding	transcription factor bHLH157%2C transcript variant X1	-
104645007	1.39535	1.24019	0.869992	1.16851	LOC104645007	NC_015449.3	54934569	54935827	+	679	lncRNA	uncharacterized LOC104645007	-
101252859	1.33537	1.36748	0.802857	1.16857	LOC101252859	NC_015449.3	67167922	67171146	+	1419	protein_coding	chitinase-like protein 1	-
101267222	1.42525	1.05048	1.03261	1.16945	LOC101267222	NC_015441.3	6507179	6509317	+	1185	protein_coding	uncharacterized LOC101267222	-
novel.33	0.858191	1.12407	1.52678	1.16968	-	NC_015438.3	73736221	73737132	-	912	-	-	-
104645389	1.29234	1.19648	1.02039	1.16974	LOC104645389	NC_015438.3	93499965	93510183	+	3632	lncRNA	uncharacterized LOC104645389%2C transcript variant X3	-
101265931	0.844201	1.56886	1.10056	1.17121	LOC101265931	NC_015443.3	2401060	2404357	+	2147	protein_coding	CDT1-like protein a%2C chloroplastic	-
101259045	1.15998	1.23964	1.11746	1.17236	LOC101259045	NC_015442.3	5047004	5053761	-	3341	protein_coding	protease 2%2C transcript variant X2	-
101259764	1.11788	1.05767	1.34205	1.17253	LOC101259764	NC_015444.3	63021257	63028551	-	4427	protein_coding	B3 domain-containing transcription factor VRN1-like%2C transcript variant X3	B3
101249541	1.20675	1.23756	1.07388	1.17273	LOC101249541	NC_015440.3	68322359	68330370	+	7693	protein_coding	uncharacterized LOC101249541%2C transcript variant X1	-
543607	1.21828	1.7934	0.506959	1.17288	LOC543607	NC_015446.3	72541966	72544029	+	1082	protein_coding	pirin	-
101250544	0.888263	1.34871	1.28896	1.17531	LOC101250544	NC_015446.3	65683776	65685237	-	1115	protein_coding	CRIB domain-containing protein RIC10-like%2C transcript variant X2	PBD
101251645	1.78538	1.08089	0.662604	1.17629	LOC101251645	NC_015448.3	1874967	1876917	-	1631	protein_coding	F-box protein At3g07870-like%2C transcript variant X1	F-box
101243790	0.921136	1.21168	1.39642	1.17641	LOC101243790	NC_015443.3	1296815	1300272	+	1118	protein_coding	BAG family molecular chaperone regulator 4	ubiquitin
101253645	1.11263	1.0119	1.40472	1.17642	LOC101253645	NC_015439.3	48018809	48022620	-	1592	protein_coding	NAC domain-containing protein 37-like	NAM
101262768	1.68885	1.23999	0.601706	1.17685	LOC101262768	NC_015439.3	45968694	45969815	-	1122	protein_coding	NDR1/HIN1-like protein 6	-
101251847	0.823521	1.37239	1.33561	1.17717	LOC101251847	NC_015439.3	45965232	45968006	+	2401	protein_coding	uncharacterized protein At1g65710	-
101261122	0.72058	1.72566	1.08664	1.17763	LOC101261122	NC_015442.3	59953266	59957829	-	2058	protein_coding	CBL-interacting serine/threonine-protein kinase 9	Pkinase
101266676	1.40348	1.21501	0.914839	1.17778	LOC101266676	NC_015438.3	93550451	93561063	+	2788	protein_coding	LMBR1 domain-containing protein 2 homolog A-like%2C transcript variant X1	-
101264439	1.48431	1.08053	0.970158	1.17833	LOC101264439	NC_015443.3	39643719	39647429	+	3099	protein_coding	putative pentatricopeptide repeat-containing protein At1g17630%2C transcript variant X1	PPR
104644302	0.775662	1.62503	1.13503	1.17857	LOC104644302	NC_015438.3	97240141	97241627	-	1487	protein_coding	auxin-induced protein 15A-like	-
novel.241	1.35476	1.61802	0.563751	1.17884	-	NC_015444.3	63066636	63070579	-	973	-	-	-
112941426	1.87242	1.6642	0	1.17887	LOC112941426	NC_015441.3	3562974	3563061	-	88	snoRNA	small nucleolar RNA snoR109	-
104648377	1.28546	0.934785	1.31671	1.17899	LOC104648377	NC_015444.3	64472994	64475796	+	705	lncRNA	uncharacterized LOC104648377	-
101260581	1.2215	1.38596	0.931742	1.17973	LOC101260581	NC_015438.3	95199453	95201037	-	1585	protein_coding	protein ALP1-like	-
101255707	1.59764	1.18971	0.751896	1.17975	LOC101255707	NC_015443.3	38690306	38693125	+	954	protein_coding	dihydrofolate reductase	-
101246975	1.02876	1.67632	0.834233	1.17977	LOC101246975	NC_015439.3	27338886	27343161	+	961	protein_coding	lectin	-
101262180	1.07274	1.35072	1.11713	1.1802	LOC101262180	NC_015448.3	55632700	55639160	+	3689	protein_coding	transcription factor MYB97-like%2C transcript variant X2	Myb_DNA-binding
101264164	0.711828	1.40288	1.42656	1.18042	LOC101264164	NC_015447.3	61911835	61915035	+	1331	protein_coding	homeobox-leucine zipper protein HOX11-like	Homeobox
104644870	1.09848	1.515	0.931191	1.18156	LOC104644870	NC_015449.3	8882088	8884262	-	2175	protein_coding	uncharacterized LOC104644870	-
112940063	1.13898	0.787364	1.62038	1.18224	LOC112940063	NC_015445.3	58256989	58258232	+	651	protein_coding	uncharacterized LOC112940063	-
112941015	3.08949	0.457655	0	1.18238	LOC112941015	NC_015439.3	41349789	41349868	+	80	snoRNA	small nucleolar RNA Z195/SNORD33/SNORD32 family	-
101258079	1.02983	0.935209	1.5823	1.18245	LOC101258079	NC_015444.3	63888089	63896466	-	1840	protein_coding	citrate synthase 3%2C peroxisomal-like	Citrate_synt
104644530	1.24326	1.03134	1.27348	1.18269	LOC104644530	NC_015448.3	335118	336581	-	497	protein_coding	WAT1-related protein At5g64700-like	DUF6
101267871	0.867225	0.905676	1.77662	1.18317	LOC101267871	NC_015440.3	7875486	7887704	+	2153	lncRNA	uncharacterized LOC101267871%2C transcript variant X10	-
novel.187	1.03848	1.74345	0.768249	1.18339	-	NC_015442.3	66199485	66200198	-	714	-	-	-
543762	0.733652	1.42489	1.39164	1.18339	opr2	NC_015438.3	91878772	91882146	-	1696	protein_coding	opr2 protein%2C transcript variant X1	Oxidored_FMN
101255082	2.41334	0.369822	0.767175	1.18345	LOC101255082	NC_015440.3	64605417	64605911	+	495	protein_coding	probable F-box protein At1g65740	-
101244770	0.644315	1.41258	1.49595	1.18428	LOC101244770	NC_015442.3	3102698	3104732	-	959	protein_coding	reticulon-like protein B14	-
101252299	1.34521	1.3816	0.826745	1.18452	LOC101252299	NC_015443.3	48172081	48173458	+	1378	protein_coding	protein LIGHT-DEPENDENT SHORT HYPOCOTYLS 5-like	-
101266791	1.27348	1.10877	1.17133	1.18453	LOC101266791	NC_015439.3	54826845	54829360	+	1590	protein_coding	transcription factor SPATULA%2C transcript variant X2	HLH
543851	1.1299	1.21792	1.20662	1.18481	formin-I2I	NC_015444.3	61309445	61316138	+	3427	protein_coding	formin I2I	FH2
101268085	1.27668	1.45071	0.82767	1.18502	LOC101268085	NC_015449.3	66488917	66492083	-	2549	protein_coding	pentatricopeptide repeat-containing protein At2g03880%2C mitochondrial	PPR
101255362	1.09556	1.33889	1.1222	1.18555	LOC101255362	NC_015439.3	52601868	52604348	+	1504	protein_coding	transcription factor HHO5-like	Myb_DNA-binding
112941039	1.47873	0.563268	1.51468	1.18556	LOC112941039	NC_015439.3	49879692	49879886	-	195	snRNA	U2 spliceosomal RNA	-
101250736	0.870396	1.38357	1.30304	1.18567	LOC101250736	NC_015438.3	84781656	84784965	+	2461	protein_coding	probable LRR receptor-like serine/threonine-protein kinase At1g34110	Pkinase_Tyr
101248427	0.809634	1.26475	1.48272	1.1857	LOC101248427	NC_015447.3	3029938	3035935	+	1679	protein_coding	CBS domain-containing protein CBSX5-like	-
101267744	1.35748	1.30707	0.893884	1.18615	LOC101267744	NC_015447.3	1397529	1402620	-	2549	protein_coding	probable ubiquitin-conjugating enzyme E2 25	UQ_con
101261438	0.90996	1.4309	1.21888	1.18658	LOC101261438	NC_015445.3	64162878	64164774	-	1177	protein_coding	uncharacterized LOC101261438	-
101251139	1.37873	1.00034	1.18168	1.18692	LOC101251139	NC_015439.3	52607076	52609724	-	1467	protein_coding	LOB domain-containing protein 36-like%2C transcript variant X2	-
101267047	0.944256	1.07005	1.54754	1.18728	LOC101267047	NC_015445.3	60148913	60153375	-	1745	protein_coding	growth-regulating factor 4-like	-
101245697	1.55341	0.616371	1.39228	1.18735	LOC101245697	NC_015446.3	69915345	69918329	+	1485	protein_coding	1-aminocyclopropane-1-carboxylate oxidase homolog	2OG-FeII_Oxy
101261394	1.07868	1.21197	1.27168	1.18744	LOC101261394	NC_015449.3	1091164	1095394	+	2024	protein_coding	zinc finger CCCH domain-containing protein 32-like	-
101263159	1.49599	1.51958	0.547271	1.18761	LOC101263159	NC_015438.3	88143086	88147455	+	1542	protein_coding	perakine reductase-like	Aldo_ket_red
101261275	1.25131	0.978704	1.333	1.18767	LOC101261275	NC_015439.3	17036612	17039068	-	1663	protein_coding	equilibrative nucleotide transporter 3-like%2C transcript variant X1	-
101267544	1.10149	1.41543	1.04671	1.18788	LOC101267544	NC_015445.3	1096832	1106805	+	3104	protein_coding	glutamate receptor 2.6	ANF_receptor
101259520	1.33872	1.61898	0.606955	1.18822	LOC101259520	NC_015449.3	67664915	67667808	+	1877	protein_coding	WAT1-related protein At3g30340-like	DUF6
101256519	1.47462	0.712304	1.37912	1.18868	LOC101256519	NC_015438.3	83729463	83731449	+	1285	protein_coding	uncharacterized LOC101256519	-
104648689	1.302	0.960245	1.30528	1.18918	LOC104648689	NC_015445.3	27912673	27916871	-	1487	lncRNA	uncharacterized LOC104648689	-
101245143	1.08686	1.69846	0.782968	1.18943	LOC101245143	NC_015449.3	67911043	67914491	+	3449	protein_coding	receptor-like protein Cf-9	LRRNT_2
104646683	1.18922	1.23314	1.15045	1.19094	LOC104646683	NC_015441.3	5183996	5190368	+	1368	lncRNA	uncharacterized LOC104646683%2C transcript variant X1	-
104646709	0.882317	1.61742	1.07322	1.19099	LOC104646709	NC_015438.3	14150356	14157466	-	747	lncRNA	uncharacterized LOC104646709	-
101263386	0.929255	1.46047	1.184	1.19124	LOC101263386	NC_015440.3	55996615	56001196	-	3635	protein_coding	leucine-rich repeat receptor-like protein kinase TDR	Pkinase
101250212	1.49587	1.1196	0.958765	1.19141	LOC101250212	NC_015441.3	62141566	62152116	+	5478	protein_coding	inactive poly [ADP-ribose] polymerase RCD1-like%2C transcript variant X3	-
101257222	0.869337	1.79793	0.907595	1.19162	LOC101257222	NC_015438.3	98015257	98018978	+	2464	protein_coding	receptor-like cytosolic serine/threonine-protein kinase RBK1	Pkinase
101259811	1.28001	1.01947	1.27708	1.19219	LOC101259811	NC_015448.3	55368714	55372364	+	2478	protein_coding	putative pentatricopeptide repeat-containing protein At1g02420	-
104644853	1.02608	1.08992	1.46117	1.19239	LOC104644853	NC_015449.3	5270558	5274071	-	1646	lncRNA	uncharacterized LOC104644853	-
101252077	1.08754	1.2625	1.22764	1.19256	LOC101252077	NC_015441.3	53594419	53596528	+	1856	protein_coding	uncharacterized LOC101252077	MFS_1
104647369	1.05624	1.42284	1.09882	1.19263	LOC104647369	NC_015442.3	19070244	19073147	+	2496	lncRNA	uncharacterized LOC104647369	-
101264349	1.39265	0.912053	1.27635	1.19368	LOC101264349	NC_015445.3	2867410	2869221	-	1124	protein_coding	transcription factor MYB20-like	Myb_DNA-binding
101245075	1.47358	1.25018	0.857614	1.19379	LOC101245075	NC_015444.3	55609790	55616876	+	3528	protein_coding	pentatricopeptide repeat-containing protein At1g09900%2C transcript variant X2	-
101258417	1.20354	1.56595	0.81339	1.19429	LOC101258417	NC_015447.3	46076913	46085148	+	4024	protein_coding	pentatricopeptide repeat-containing protein At2g13420%2C mitochondrial-like%2C transcript variant X1	-
101261779	0.981656	1.71267	0.893796	1.19604	LOC101261779	NC_015448.3	52415477	52417147	+	1133	protein_coding	uncharacterized LOC101261779	-
101263251	1.23041	1.23029	1.12904	1.19658	LOC101263251	NC_015447.3	3661107	3663347	-	1607	protein_coding	probable WRKY transcription factor 30	WRKY
112941432	1.37311	0.813609	1.40649	1.19773	LOC112941432	NC_015441.3	3564095	3564184	-	90	snoRNA	small nucleolar RNA snoR109	-
101248283	1.21008	1.29958	1.08456	1.19808	LOC101248283	NC_015449.3	65821986	65822802	+	817	protein_coding	RING-H2 finger protein ATL8-like	-
101244910	1.11242	0.928793	1.55381	1.19834	LOC101244910	NC_015447.3	600791	605118	+	1346	protein_coding	probable calcium-binding protein CML21%2C transcript variant X1	-
101247844	1.86837	1.22569	0.501232	1.19843	LOC101247844	NC_015445.3	64640145	64641963	+	926	protein_coding	protein SPIRAL1-like 5	-
101268741	0.981656	1.64804	0.968279	1.19933	LOC101268741	NC_015449.3	5578685	5581913	-	1133	protein_coding	pirin-like protein At1g50590	-
101258555	1.20415	1.21958	1.17606	1.19993	LOC101258555	NC_015441.3	63825466	63827025	+	1471	protein_coding	uncharacterized LOC101258555	-
101254090	1.01876	1.22041	1.36112	1.2001	LOC101254090	NC_015442.3	30243069	30246467	+	1860	protein_coding	zinc finger protein CONSTANS-LIKE 14-like	CCT
101257414	1.50652	1.06919	1.02492	1.20021	LOC101257414	NC_015438.3	92055747	92061082	-	4481	protein_coding	protein TIFY 10A-like%2C transcript variant X8	Zim
101267344	0.978413	1.5795	1.0431	1.20034	LOC101267344	NC_015446.3	34829869	34833389	+	2063	protein_coding	BTB/POZ domain-containing protein At3g08570	-
101253043	1.50441	0.72134	1.37878	1.20151	LOC101253043	NC_015439.3	47074700	47077487	+	2081	protein_coding	probable acyl-activating enzyme 1%2C peroxisomal	AMP-binding
101252820	1.45046	0.966877	1.18858	1.20197	LOC101252820	NC_015446.3	72087462	72089404	+	1704	protein_coding	cytochrome P450 83B1	p450
101257077	1.1255	1.50051	0.97993	1.20198	LOC101257077	NC_015442.3	1601367	1603679	-	2196	protein_coding	aldehyde oxidase GLOX-like	-
101261893	0.973525	1.64013	0.997192	1.20362	LOC101261893	NC_015449.3	4603357	4609939	-	3304	protein_coding	uncharacterized LOC101261893%2C transcript variant X1	UQ_con
101249092	1.37112	1.39526	0.844706	1.2037	LOC101249092	NC_015443.3	42748151	42756550	-	5613	protein_coding	pentatricopeptide repeat-containing protein At5g50990%2C transcript variant X5	-
101252656	1.49307	1.22801	0.89023	1.20377	LOC101252656	NC_015448.3	55190912	55195221	+	3731	protein_coding	putative disease resistance RPP13-like protein 1%2C transcript variant X2	NB-ARC
101259532	1.15671	1.34281	1.11229	1.20394	LOC101259532	NC_015441.3	50879622	50884861	+	2229	protein_coding	purple acid phosphatase 23%2C transcript variant X1	Metallophos
101245189	0.979377	1.23976	1.39838	1.20584	LOC101245189	NC_015445.3	54565951	54568945	+	1388	protein_coding	serine/threonine-protein kinase Aurora-2	Pkinase
109121370	1.22144	1.70985	0.688126	1.20647	LOC109121370	NC_015447.3	27461184	27462532	-	1349	protein_coding	uncharacterized LOC109121370	-
101260303	1.27522	1.60134	0.742989	1.20652	LOC101260303	NC_015439.3	48553832	48557797	+	3704	protein_coding	pentatricopeptide repeat-containing protein At5g44230%2C transcript variant X2	-
112941430	0	3.62101	0	1.207	LOC112941430	NC_015441.3	4983939	4984029	+	91	snoRNA	small nucleolar RNA snoR109	-
101246206	1.24134	1.39251	0.987586	1.20715	LOC101246206	NC_015439.3	42163501	42171590	+	4967	protein_coding	probable LRR receptor-like serine/threonine-protein kinase At5g45780%2C transcript variant X2	Pkinase
101264092	1.08785	1.38586	1.15144	1.20838	LOC101264092	NC_015448.3	54556789	54562618	+	4544	pseudogene	-	NB-ARC
100736541	0.950827	1.21793	1.46091	1.20989	LOC100736541	NC_015447.3	56472505	56477262	-	1473	protein_coding	LAX5 protein	Aa_trans
101264370	1.1728	1.37446	1.08437	1.21054	LOC101264370	NC_015446.3	67600509	67608104	-	3969	protein_coding	kinesin-like protein KIN-14I	Kinesin
101260113	1.17359	0.695393	1.76312	1.2107	LOC101260113	NC_015440.3	54303664	54304979	-	1053	protein_coding	uncharacterized protein At4g00950	-
104647703	0.981167	1.11117	1.53995	1.21076	LOC104647703	NC_015442.3	59188246	59196220	-	5544	protein_coding	uncharacterized LOC104647703%2C transcript variant X2	-
101258748	0.843002	1.43777	1.35359	1.21145	LOC101258748	NC_015441.3	66171869	66175008	-	1808	protein_coding	G2/mitotic-specific cyclin-2	Cyclin_C
101260387	1.10845	1.78709	0.73933	1.21162	LOC101260387	NC_015447.3	64244585	64246182	+	1598	protein_coding	molybdate transporter 1	-
101267129	1.19329	1.10418	1.33951	1.21233	LOC101267129	NC_015443.3	39424971	39432015	+	2520	pseudogene	-	-
101250879	1.48601	1.15243	0.999837	1.21276	LOC101250879	NC_015440.3	64998178	65007514	-	5655	protein_coding	uncharacterized LOC101250879	UCH
104648858	1.10586	1.4948	1.03835	1.213	LOC104648858	NC_015445.3	57546804	57554188	+	5464	lncRNA	uncharacterized LOC104648858%2C transcript variant X1	-
3950453	1.01066	1.02217	1.60639	1.21308	ndhH	NC_007898.3	123336	124517	-	1182	protein_coding	-	-
101244983	1.04974	1.72123	0.87133	1.2141	LOC101244983	NC_015445.3	59777776	59780338	-	2276	protein_coding	pentatricopeptide repeat-containing protein At1g31790	PPR
112941128	1.01439	1.43079	1.19717	1.21412	LOC112941128	NC_015440.3	71090128	71092031	+	1868	lncRNA	uncharacterized LOC112941128	-
101266427	1.40431	1.04013	1.19871	1.21438	LOC101266427	NC_015443.3	48474255	48474966	+	528	protein_coding	probable protein phosphatase 2C 51	PP2C
101267555	1.45083	0.921067	1.2738	1.21523	LOC101267555	NC_015446.3	61523373	61527177	-	795	protein_coding	probable indole-3-pyruvate monooxygenase YUCCA8	-
101253730	1.11837	1.15967	1.3683	1.21545	LOC101253730	NC_015438.3	92462321	92471565	-	1326	protein_coding	12S seed storage protein CRD	-
101243847	1.16485	1.50591	0.976225	1.21566	LOC101243847	NC_015448.3	4705268	4706045	+	778	protein_coding	auxin-responsive protein SAUR21-like	Auxin_inducible
101244173	1.23927	1.74764	0.660084	1.21566	LOC101244173	NC_015440.3	64163020	64168974	+	3042	protein_coding	pentatricopeptide repeat-containing protein At3g48250%2C chloroplastic%2C transcript variant X2	-
101265198	1.78872	0.888424	0.969991	1.21571	LOC101265198	NC_015439.3	51224417	51226789	+	783	protein_coding	probable mitochondrial saccharopine dehydrogenase-like oxidoreductase At5g39410	-
101259080	1.15804	1.452	1.03792	1.21599	LOC101259080	NC_015438.3	87166190	87168304	-	1992	protein_coding	pentatricopeptide repeat-containing protein At5g08510	-
novel.358	1.53474	1.03031	1.08706	1.21737	-	NC_015448.3	33030942	33037254	-	2523	-	-	-
100316872	1.29789	1.04708	1.30899	1.21799	LOC100316872	NC_015438.3	75167757	75172219	-	2063	protein_coding	atypical receptor-like kinase 1	Pkinase
101250932	0.568182	1.515	1.57139	1.21819	LOC101250932	NC_015438.3	93175016	93177352	-	725	lncRNA	uncharacterized LOC101250932	-
101250009	1.21322	1.02816	1.41612	1.21917	LOC101250009	NC_015441.3	3173414	3175439	-	1460	protein_coding	1-aminocyclopropane-1-carboxylate oxidase homolog 1	2OG-FeII_Oxy
101261050	0.855866	2.11671	0.686091	1.21955	LOC101261050	NC_015445.3	2425729	2427878	+	1107	protein_coding	protein IQ-DOMAIN 31-like	-
101252458	1.09083	1.27569	1.29377	1.2201	LOC101252458	NC_015439.3	45860986	45864785	+	1668	protein_coding	uncharacterized LOC101252458%2C transcript variant X1	-
104647199	0.839046	1.20739	1.61657	1.221	LOC104647199	NC_015441.3	64752883	64754944	+	2062	protein_coding	DNA-directed RNA polymerase II subunit RPB1	-
104649454	0.823864	1.78486	1.05487	1.22119	LOC104649454	NC_015447.3	3421807	3424129	+	800	lncRNA	uncharacterized LOC104649454	-
101268749	1.25193	1.09931	1.31327	1.22151	LOC101268749	NC_015449.3	65161789	65164519	-	2731	protein_coding	protein LYK5	Pkinase_Tyr
101266216	1.15997	1.8105	0.695516	1.222	LOC101266216	NC_015441.3	64036631	64038187	-	1456	protein_coding	serpin-ZX	Serpin
101265371	1.32171	1.17473	1.17333	1.22325	LOC101265371	NC_015447.3	3435713	3437931	-	935	protein_coding	uncharacterized LOC101265371	-
101247754	0.889554	1.68263	1.09809	1.22342	LOC101247754	NC_015446.3	69964051	69966450	+	1806	protein_coding	WAT1-related protein At4g08300-like	DUF6
101254946	1.06743	1.16435	1.44128	1.22435	LOC101254946	NC_015438.3	91487740	91488588	+	849	protein_coding	22.7 kDa class IV heat shock protein-like	-
101256857	1.39901	1.42765	0.8492	1.22529	LOC101256857	NC_015449.3	64782529	64784693	-	795	protein_coding	uncharacterized LOC101256857	-
104647553	1.55823	0.603697	1.51426	1.22539	LOC104647553	NC_015438.3	75068244	75071228	+	1031	lncRNA	uncharacterized LOC104647553	-
101260543	1.35106	1.20082	1.12442	1.22543	LOC101260543	NC_015443.3	40153071	40162960	-	2932	protein_coding	protein STRUBBELIG-RECEPTOR FAMILY 5-like%2C transcript variant X1	Pkinase_Tyr
104648470	1.70623	0.722139	1.24836	1.22558	LOC104648470	NC_015444.3	63466830	63467336	-	507	protein_coding	probable transcription repressor OFP9	-
104645183	1.24979	1.31817	1.10949	1.22582	LOC104645183	NC_015449.3	22269896	22272572	+	2512	protein_coding	uncharacterized LOC104645183%2C transcript variant X2	DUF659
101258435	1.26748	1.37688	1.03383	1.22606	LOC101258435	NC_015439.3	45026876	45028630	+	1755	protein_coding	pentatricopeptide repeat-containing protein At4g21170	-
101260639	1.32881	1.85031	0.499076	1.22606	LOC101260639	NC_015442.3	8469409	8472032	+	1018	protein_coding	transcription factor bHLH35%2C transcript variant X2	HLH
101267888	1.34356	1.47611	0.860139	1.2266	LOC101267888	NC_015441.3	60323656	60331263	-	4419	protein_coding	uncharacterized LOC101267888%2C transcript variant X1	-
112940944	1.23346	1.51213	0.93669	1.22743	LOC112940944	NC_015439.3	49161292	49163228	+	1937	protein_coding	geranylgeranyl pyrophosphate synthase%2C chloroplastic-like	-
112941073	1.73541	1.32595	0.623719	1.22836	LOC112941073	NC_015440.3	47707885	47709490	+	1353	protein_coding	uncharacterized LOC112941073	-
112940911	1.38335	1.16121	1.14146	1.22868	LOC112940911	NC_015439.3	30967568	30969156	+	1072	lncRNA	uncharacterized LOC112940911	-
101263739	0.867986	1.67151	1.1484	1.2293	LOC101263739	NC_015445.3	64060296	64065504	-	1349	protein_coding	tetraspanin-10%2C transcript variant X1	Tetraspannin
100134881	1.34551	1.49485	0.848133	1.2295	LOC100134881	NC_015447.3	64379771	64381362	-	1592	protein_coding	uncharacterized LOC100134881	-
104647383	1.41705	1.03979	1.23208	1.22964	LOC104647383	NC_015442.3	20716510	20719970	+	2500	lncRNA	uncharacterized LOC104647383	-
112941706	1.51724	1.5508	0.621652	1.2299	LOC112941706	NC_015443.3	43279873	43281220	-	543	lncRNA	uncharacterized LOC112941706	-
107652446	1.32881	2.36209	0	1.2303	SlsnoR12.1	NC_015443.3	47703698	47703790	+	93	snoRNA	small nucleolar RNA%2C C/D box 12.1	-
100134872	1.1686	0.894393	1.62926	1.23075	PSR	NC_015439.3	44872423	44876055	-	1269	protein_coding	phosphosulfolactate synthase-related protein	ComA
101250110	1.24518	1.42882	1.01846	1.23082	LOC101250110	NC_015441.3	61138377	61150175	+	4459	protein_coding	uncharacterized LOC101250110%2C transcript variant X1	-
101254836	1.11333	1.75416	0.829378	1.23229	LOC101254836	NC_015438.3	83634562	83635941	-	814	protein_coding	uclacyanin-3	Cu_bind_like
novel.86	1.29872	1.18681	1.21787	1.23447	-	NC_015439.3	54205396	54207647	-	2252	-	-	-
34678270	0.298501	1.06123	2.34415	1.23463	sdh4	NC_035963.1	58528	58941	+	414	protein_coding	-	-
101259668	1.09302	1.45721	1.15458	1.23494	ASH3	NC_015446.3	67758348	67759553	-	1206	protein_coding	acylsugar acylhydrolase 3	Abhydrolase_3
104648156	1.57638	1.36421	0.764857	1.23515	LOC104648156	NC_015444.3	2848148	2849696	-	993	protein_coding	cucumber peeling cupredoxin	Cu_bind_like
101252633	1.33651	1.44244	0.928966	1.23597	LOC101252633	NC_015438.3	95852470	95854766	-	2100	protein_coding	salicylic acid-binding protein 2-like%2C transcript variant X3	-
101258273	0.831896	1.55526	1.32225	1.23647	LOC101258273	NC_015443.3	49332959	49337531	-	1494	protein_coding	methyltransferase-like protein 7B%2C transcript variant X4	-
101244758	1.34234	0.820238	1.54685	1.23648	LOC101244758	NC_015440.3	67371629	67373592	+	1964	protein_coding	F-box protein At5g49610	F-box
101265450	1.09651	1.52771	1.09281	1.23901	LOC101265450	NC_015444.3	3917218	3925279	+	1390	protein_coding	oxysterol-binding protein-related protein 4C	-
101265257	1.07821	1.44975	1.18938	1.23911	LOC101265257	NC_015444.3	66935858	66938089	-	1490	protein_coding	mitogen-activated protein kinase kinase kinase 18-like	Pkinase
101247701	1.06814	1.03192	1.61738	1.23915	LOC101247701	NC_015449.3	60337586	60338472	-	887	protein_coding	uncharacterized LOC101247701	-
101257507	0.907414	1.33911	1.47313	1.23988	LOC101257507	NC_015446.3	47443495	47451898	+	2406	protein_coding	fimbrin-2	CH
101268272	1.22436	1.48912	1.0066	1.24003	LOC101268272	NC_015441.3	3520524	3523080	+	2557	protein_coding	ABC transporter G family member 6	ABC2_membrane
544158	1.52229	0.865926	1.341	1.24307	LOC544158	NC_015441.3	58068237	58069726	+	1353	protein_coding	extensin-3	-
101254960	0.647535	0.531256	2.55106	1.24329	LOC101254960	NC_015439.3	50791794	50792919	-	827	lncRNA	uncharacterized LOC101254960	-
novel.8	1.40531	1.24904	1.07961	1.24465	-	NC_015438.3	78084336	78084985	+	469	-	-	-
104649221	1.02742	1.62658	1.08529	1.24643	LOC104649221	NC_015446.3	50165440	50170197	+	2273	lncRNA	uncharacterized LOC104649221%2C transcript variant X2	-
101251755	1.79101	0.987121	0.963394	1.24717	LOC101251755	NC_015440.3	5881585	5898737	-	11590	protein_coding	F-box/kelch-repeat protein At3g23880%2C transcript variant X23	-
101258158	1.3832	1.26528	1.09623	1.24824	LOC101258158	NC_015443.3	1011888	1016052	+	4080	protein_coding	probable LRR receptor-like serine/threonine-protein kinase At3g47570	Pkinase
101266497	1.34527	1.54613	0.855296	1.2489	LOC101266497	NC_015440.3	71185031	71191204	-	3599	protein_coding	receptor-like serine/threonine-protein kinase ALE2%2C transcript variant X2	Pkinase_Tyr
109120128	1.07325	1.33546	1.33919	1.2493	LOC109120128	NC_015441.3	29941807	29944127	+	2111	lncRNA	uncharacterized LOC109120128	-
101257224	1.06995	1.11739	1.56175	1.2497	LOC101257224	NC_015439.3	22720858	22725344	+	1540	protein_coding	uncharacterized protein At4g15970	-
101264053	1.14661	1.47205	1.13099	1.24988	LOC101264053	NC_015446.3	749280	750249	-	970	protein_coding	NDR1/HIN1-like protein 13	-
544296	1.07818	1.67319	0.999208	1.25019	P69B	NC_015445.3	63421145	63423551	+	2407	protein_coding	subtilisin-like protease	Peptidase_S8
101244455	1.61753	0.785921	1.34758	1.25034	LOC101244455	NC_015439.3	43923687	43928762	-	1932	protein_coding	serine carboxypeptidase-like 31%2C transcript variant X2	Peptidase_S10
101260545	0.867986	1.25363	1.62999	1.25054	LOC101260545	NC_015443.3	38472997	38474841	+	1139	protein_coding	uncharacterized LOC101260545	Usp
107546769	0.547418	1.94618	1.26163	1.25174	LOC107546769	NC_015446.3	70939569	70939869	-	301	SRP_RNA	signal recognition particle 7S RNA	-
novel.75	1.75939	1.06334	0.937124	1.25329	-	NC_015439.3	35514303	35518500	-	1756	-	-	-
104647281	1.45208	0.747192	1.56566	1.25498	LOC104647281	NC_015442.3	3100566	3101643	-	1078	protein_coding	uncharacterized LOC104647281	-
112940048	0.814214	1.71537	1.23557	1.25505	LOC112940048	NC_015439.3	41150794	41152765	-	1366	protein_coding	probable purine permease 10	-
novel.73	0.110734	2.06683	1.58797	1.25518	-	NC_015439.3	34664825	34666674	-	372	-	-	-
101253151	1.17193	1.09369	1.50052	1.25538	LOC101253151	NC_015439.3	42073872	42075804	-	1408	protein_coding	probable WRKY transcription factor 65%2C transcript variant X2	WRKY
101264172	0.83716	1.29117	1.63936	1.2559	LOC101264172	NC_015448.3	3804346	3822873	+	2125	protein_coding	UDP-glycosyltransferase 91A1%2C transcript variant X2	UDPGT
101248325	1.27731	1.15892	1.33562	1.25728	LOC101248325	NC_015446.3	1272677	1275312	+	1566	protein_coding	putative serine/threonine-protein kinase%2C transcript variant X1	Pkinase
101253252	1.2429	1.30554	1.22351	1.25732	LOC101253252	NC_015439.3	52861157	52865258	-	2552	protein_coding	uncharacterized membrane protein At3g27390	-
101247759	1.46799	1.17995	1.12449	1.25748	LOC101247759	NC_015447.3	80070	83296	-	3227	protein_coding	putative pentatricopeptide repeat-containing protein At5g08490	-
101253139	1.1106	1.07684	1.58575	1.25773	LOC101253139	NC_015438.3	84497350	84501283	-	1226	protein_coding	uncharacterized LOC101253139%2C transcript variant X2	-
101247925	1.44234	0.97428	1.35921	1.25861	LOC101247925	NC_015443.3	36037876	36040931	+	714	protein_coding	ubiquitin-60S ribosomal protein L40-like	ubiquitin
101264747	1.27449	1.15299	1.35209	1.25986	LOC101264747	NC_015445.3	64999984	65001793	+	1810	protein_coding	ethylene-responsive transcription factor CRF1	AP2
101260390	1.05654	2.06802	0.656631	1.2604	LOC101260390	NC_015439.3	48831641	48844294	-	3715	protein_coding	nucleolar protein 6%2C transcript variant X1	-
novel.220	1.96158	0.784552	1.03812	1.26142	-	NC_015444.3	29730211	29789412	+	1260	-	-	-
101263833	1.81093	1.11505	0.86043	1.26214	LOC101263833	NC_015445.3	49340184	49353561	-	4132	protein_coding	uncharacterized LOC101263833%2C transcript variant X1	-
101249726	1.89998	1.47312	0.414079	1.26239	LOC101249726	NC_015441.3	58089705	58091192	+	1019	protein_coding	extensin-3-like	-
101261194	1.29025	1.07932	1.4188	1.26279	LOC101261194	NC_015448.3	52377783	52387262	+	2189	protein_coding	uncharacterized LOC101261194%2C transcript variant X2	-
101256765	1.56362	0.95844	1.27026	1.2641	LOC101256765	NC_015441.3	5190850	5192377	+	1528	protein_coding	zeatin O-xylosyltransferase-like	UDPGT
101249852	1.32225	1.44642	1.02448	1.26438	LOC101249852	NC_015446.3	54765094	54769513	-	2430	protein_coding	uncharacterized LOC101249852	-
112940204	1.56805	1.20535	1.02014	1.26451	LOC112940204	NC_015438.3	93302745	93304828	-	1944	lncRNA	uncharacterized LOC112940204	-
101250943	1.40201	1.40026	0.991944	1.26474	LOC101250943	NC_015447.3	65300638	65313659	-	3679	protein_coding	ras-related protein RABC2a-like%2C transcript variant X3	Ras
101244695	0.903734	1.5522	1.33852	1.26482	LOC101244695	NC_015445.3	63804704	63808076	-	3373	protein_coding	scarecrow-like protein 28	GRAS
101263638	1.04608	1.35236	1.3962	1.26488	LOC101263638	NC_015446.3	31540954	31544023	+	2599	protein_coding	probable inactive receptor kinase At5g58300	Pkinase_Tyr
101246505	1.54319	1.43795	0.815847	1.26566	LOC101246505	NC_015439.3	43624691	43628115	-	1655	protein_coding	pentatricopeptide repeat-containing protein At2g20710%2C mitochondrial-like	-
112940471	0.998073	1.29031	1.51027	1.26622	LOC112940471	NC_015449.3	45287813	45290812	-	1816	lncRNA	uncharacterized LOC112940471	-
101246484	2.67831	1.00584	0.115919	1.26669	LOC101246484	NC_015447.3	51186333	51187424	+	1092	protein_coding	ethylene-responsive transcription factor ERF109-like	AP2
101266440	1.04882	1.60722	1.1484	1.26815	LOC101266440	NC_015438.3	4089846	4091533	-	1139	protein_coding	uncharacterized LOC101266440	-
101266651	1.52894	1.07146	1.2047	1.26837	LOC101266651	NC_015444.3	62638168	62639568	+	1401	protein_coding	syntaxin-31	SNARE
101245567	0.926085	1.82333	1.05667	1.26869	LOC101245567	NC_015445.3	3281874	3287242	-	3714	protein_coding	pentatricopeptide repeat-containing protein%2C transcript variant X1	-
101265619	0.709081	1.55588	1.54343	1.26946	LOC101265619	NC_015440.3	4716639	4720552	+	1859	protein_coding	G2/mitotic-specific cyclin-2-like	Cyclin_C
101245164	1.60769	1.05146	1.14963	1.26959	LOC101245164	NC_015442.3	5613230	5616681	+	1392	protein_coding	uncharacterized hydrolase YugF-like%2C transcript variant X2	-
101265680	0.933028	1.49269	1.38578	1.2705	LOC101265680	NC_015447.3	3412677	3414570	-	1280	protein_coding	dof zinc finger protein DOF4.6-like%2C transcript variant X1	zf-Dof
112941655	1.61693	1.36869	0.828119	1.27125	LOC112941655	NC_015443.3	423700	424865	-	1070	lncRNA	uncharacterized LOC112941655	-
101256413	1.66624	0.822751	1.32747	1.27215	LOC101256413	NC_015446.3	67948088	67948608	-	445	lncRNA	uncharacterized LOC101256413	-
101265650	1.35092	1.18329	1.28349	1.27256	LOC101265650	NC_015443.3	37355682	37359768	+	2309	protein_coding	receptor-like cytosolic serine/threonine-protein kinase RBK2%2C transcript variant X1	Pkinase
101249543	1.56163	1.51551	0.743594	1.27358	LOC101249543	NC_015441.3	370615	379850	+	4894	protein_coding	ARF guanine-nucleotide exchange factor GNOM-like%2C transcript variant X1	Sec7
101265544	0.892916	1.58724	1.34145	1.27387	LOC101265544	NC_015442.3	10362425	10363116	-	692	protein_coding	nuclear transcription factor Y subunit C-2	-
101267539	1.40739	1.25088	1.16437	1.27421	LOC101267539	NC_015444.3	59801288	59802207	+	835	protein_coding	mitochondrial ubiquitin ligase activator of nfkb 1-like%2C transcript variant X1	-
101260987	1.24828	0.890936	1.68546	1.27489	LOC101260987	NC_015439.3	44031338	44035679	+	2178	protein_coding	uncharacterized LOC101260987	Bromodomain
101264509	1.03631	1.70781	1.08361	1.27591	LOC101264509	NC_015441.3	6902535	6909490	-	1908	protein_coding	F-box/LRR-repeat protein At5g63520-like	-
101262505	1.23518	1.66503	0.927818	1.27601	LOC101262505	NC_015440.3	63586547	63593657	-	2047	protein_coding	B3 domain-containing protein Os01g0905400-like%2C transcript variant X1	B3
101258203	2.08737	1.01672	0.724786	1.27629	LOC101258203	NC_015438.3	96058417	96063324	-	3493	protein_coding	extra-large guanine nucleotide-binding protein 1-like	G-alpha
novel.157	3.0252	0.13444	0.671395	1.27701	-	NC_015442.3	46615837	46643939	+	817	-	-	-
101244614	1.37607	2.05156	0.409215	1.27895	LOC101244614	NC_015446.3	70783641	70788588	+	1856	protein_coding	3-isopropylmalate dehydratase large subunit%2C chloroplastic	Aconitase
104644453	0.870779	1.43733	1.52905	1.27905	LOC104644453	NC_015448.3	1446902	1451471	+	2318	protein_coding	putative pentatricopeptide repeat-containing protein At5g37570	PPR
101248447	1.42045	2.02526	0.394059	1.27992	LOC101248447	NC_015448.3	1721051	1722442	-	1392	protein_coding	beta-D-glucosyl crocetin beta-1%2C6-glucosyltransferase-like	UDPGT
101255632	1.18052	1.59238	1.06696	1.27995	LOC101255632	NC_015446.3	72807529	72813107	+	3104	protein_coding	clathrin interactor EPSIN 2%2C transcript variant X1	-
101244564	1.30874	1.12507	1.40649	1.2801	LOC101244564	NC_015449.3	67391978	67396651	+	2456	protein_coding	serine carboxypeptidase-like 33	Peptidase_S10
104645788	1.57351	1.18743	1.07957	1.28017	LOC104645788	NC_015439.3	45818714	45821488	+	2775	protein_coding	berberine bridge enzyme-like 21	FAD_binding_4
101265537	1.42693	1.068	1.34623	1.28039	LOC101265537	NC_015441.3	65598485	65601329	+	1349	protein_coding	thaumatin-like protein 1%2C transcript variant X1	Thaumatin
101257774	0.955642	1.34111	1.54559	1.28078	LOC101257774	NC_015443.3	26111513	26112879	-	819	protein_coding	probable membrane-associated kinase regulator 6	-
112941830	1.55963	1.25921	1.02438	1.28107	LOC112941830	NC_015444.3	47832961	47836553	-	3460	lncRNA	uncharacterized LOC112941830	-
109119892	2.33937	0.361604	1.14603	1.28233	LOC109119892	NC_015440.3	70475476	70476751	-	810	protein_coding	dynein light chain 1%2C cytoplasmic	-
104647560	1.19011	1.39898	1.25837	1.28249	LOC104647560	NC_015438.3	74707434	74708506	+	1073	protein_coding	agamous-like MADS-box protein AGL97	SRF-TF
101265492	1.42749	1.93333	0.487397	1.28274	LOC101265492	NC_015447.3	59102084	59103295	+	1212	protein_coding	transcription repressor OFP1	-
112939954	0.392316	1.04607	2.41112	1.28317	LOC112939954	NC_015449.3	3878657	3878761	+	105	snRNA	U6 spliceosomal RNA	-
101259109	1.28048	1.42262	1.15422	1.28577	LOC101259109	NC_015448.3	3132417	3135633	+	3217	protein_coding	pentatricopeptide repeat-containing protein At4g39952%2C mitochondrial	-
104647630	0.664406	1.37154	1.82214	1.28603	LOC104647630	NC_015442.3	54609560	54614744	-	2861	lncRNA	uncharacterized LOC104647630%2C transcript variant X1	-
101250795	1.39104	1.13744	1.32986	1.28611	LOC101250795	NC_015441.3	62183989	62190786	-	2221	protein_coding	putative lipase YDL109C	-
101254407	0.905345	1.60934	1.34466	1.28645	LOC101254407	NC_015445.3	2553999	2554908	-	910	protein_coding	E3 ubiquitin-protein ligase RHA1B-like	-
novel.307	1.5097	1.24597	1.10457	1.28675	-	NC_015447.3	47267492	47269260	+	1146	-	PF05699:hAT family C-terminal dimerisation region	hATC
544028	1.84542	1.30085	0.717004	1.28776	ACS1A	NC_015445.3	64692671	64695319	-	1942	protein_coding	1-aminocyclopropane-1-carboxylate synthase	Aminotran_1_2
101246430	1.20252	1.31735	1.34633	1.28873	LOC101246430	NC_015442.3	63176344	63180091	+	1473	protein_coding	uncharacterized LOC101246430	-
101262742	0.840677	1.61394	1.41223	1.28895	LOC101262742	NC_015445.3	60673976	60678201	+	1225	protein_coding	uncharacterized LOC101262742	-
101253154	1.58991	1.55993	0.719106	1.28965	LOC101253154	NC_015439.3	35943161	35945988	+	1995	protein_coding	probable serine/threonine-protein kinase PBL7	Pkinase
112941148	3.37254	0.499585	0	1.29071	LOC112941148	NC_015440.3	55145352	55145864	-	513	protein_coding	protein MAIN-LIKE 2-like	-
101249574	1.19277	1.45768	1.22177	1.29074	LOC101249574	NC_015446.3	54760329	54764756	+	1934	protein_coding	membrane protein of ER body 2	-
novel.288	0.965465	1.54019	1.3693	1.29165	-	NC_015446.3	3947468	3952200	-	3004	-	PF13639:Ring finger domain	-
101267502	1.485	1.39423	0.996217	1.29182	LOC101267502	NC_015440.3	72014622	72018560	-	3939	protein_coding	tyrosine-sulfated glycopeptide receptor 1	Pkinase
101262880	0.961709	1.68579	1.23136	1.29295	LOC101262880	NC_015447.3	65385133	65386864	-	1542	protein_coding	dof zinc finger protein DOF2.4-like	zf-Dof
543615	1.34744	1.48275	1.05158	1.29392	sig1	NC_015448.3	2099010	2099651	+	642	protein_coding	self-pruning interacting protein 1	-
101254414	1.44939	0.949211	1.48463	1.29441	LOC101254414	NC_015445.3	58586232	58593725	-	2704	protein_coding	autophagy-related protein 18a-like%2C transcript variant X3	-
112942033	1.0999	1.51369	1.27202	1.2952	LOC112942033	NC_015445.3	65841959	65843251	-	1161	lncRNA	uncharacterized LOC112942033	-
112940805	1.74547	0	2.14549	1.29699	LOC112940805	NC_015438.3	76044386	76044503	+	118	snoRNA	small nucleolar RNA snoR104	-
101265937	0.895504	1.88508	1.11038	1.29699	LOC101265937	NC_015444.3	2542774	2543647	+	874	protein_coding	36.4 kDa proline-rich protein-like	-
101261316	1.34698	0.914222	1.63059	1.29726	LOC101261316	NC_015441.3	1901769	1904805	-	1682	protein_coding	polygalacturonase At1g48100	-
104645442	1.29274	1.49094	1.10873	1.29747	LOC104645442	NC_015438.3	1928583	1937106	-	8030	lncRNA	uncharacterized LOC104645442	-
101263843	1.82271	0.816489	1.25464	1.29794	LOC101263843	NC_015438.3	78238687	78241979	-	2825	protein_coding	stachyose synthase	-
101265554	1.35207	0.881262	1.66193	1.29842	FZY5	NC_015443.3	49079083	49080961	-	1371	protein_coding	probable indole-3-pyruvate monooxygenase YUCCA5	FMO-like
novel.61	1.26748	0.844902	1.78516	1.29918	-	NC_015439.3	3392260	3399550	-	260	-	-	-
101262277	0.641416	1.14018	2.11703	1.29954	LOC101262277	NC_015448.3	5379531	5380838	+	578	protein_coding	glucan endo-1%2C3-beta-glucosidase 4	-
novel.88	1.02504	1.24608	1.63251	1.30121	-	NC_015440.3	4885526	4891754	+	6229	-	-	-
104648969	1.07795	0.547475	2.28718	1.3042	LOC104648969	NC_015445.3	61121435	61124309	+	535	lncRNA	uncharacterized LOC104648969	-
101252679	0.990397	1.53231	1.39021	1.3043	LOC101252679	NC_015441.3	2202551	2209619	+	1123	protein_coding	chromosome segregation in meiosis protein 3	zf-CCHC
101249145	1.45916	1.24702	1.2072	1.30446	LOC101249145	NC_015439.3	53195938	53201659	+	1500	protein_coding	integrin-linked protein kinase 1-like%2C transcript variant X2	Pkinase_Tyr
101267435	1.30134	1.30383	1.30874	1.30463	LOC101267435	NC_015445.3	63520301	63522295	+	1995	protein_coding	uncharacterized LOC101267435%2C transcript variant X2	-
104649377	0.741107	1.59184	1.58151	1.30482	LOC104649377	NC_015446.3	68771013	68772427	+	667	protein_coding	EPIDERMAL PATTERNING FACTOR-like protein 4	-
104648171	0.789497	1.03192	2.09308	1.30483	LOC104648171	NC_015444.3	4546707	4551573	-	887	lncRNA	uncharacterized LOC104648171	-
101249226	1.00766	1.50462	1.40373	1.30534	LOC101249226	NC_015447.3	65083558	65087226	+	1022	protein_coding	protein ALUMINUM SENSITIVE 3	-
101266923	0.934881	0.83092	2.15462	1.30681	LOC101266923	NW_020442970.1	7	711	-	705	protein_coding	glycine-rich cell wall structural protein 2-like	-
101258632	1.50566	1.7843	0.632721	1.30756	LOC101258632	NC_015440.3	55712738	55713984	-	1067	protein_coding	probable xyloglucan endotransglucosylase/hydrolase protein 23	-
101267799	0.796004	2.19321	0.937658	1.30896	LOC101267799	NC_015441.3	53038602	53043445	-	2070	protein_coding	sulfate transporter 2.1-like	Sulfate_transp
778364	1.79101	0.977448	1.15866	1.30904	Asc-1	NC_015440.3	66023852	66025658	-	1406	protein_coding	alternaria stem canker resistance protein%2C transcript variant X1	LAG1
101257776	1.41503	1.17783	1.3344	1.30909	LOC101257776	NC_015443.3	36934069	36937804	-	1834	protein_coding	heat stress transcription factor A-6b	HSF_DNA-bind
104645805	1.36948	1.46836	1.09105	1.30963	LOC104645805	NC_015439.3	45113711	45117465	+	1899	protein_coding	beta-glucosidase 18%2C transcript variant X2	Glyco_hydro_1
101250315	1.68234	1.40981	0.836999	1.30972	LOC101250315	NC_015444.3	738914	744468	+	857	protein_coding	calcineurin subunit B-like	-
104645200	1.39465	1.54189	0.993019	1.30985	LOC104645200	NC_015449.3	65068995	65073537	+	4442	protein_coding	DPH4 homolog%2C transcript variant X4	DnaJ
101256592	1.17622	1.68176	1.07385	1.31061	LOC101256592	NC_015442.3	62721722	62723462	-	1611	protein_coding	prohibitin-3%2C mitochondrial-like	-
101247820	1.11384	1.92962	0.889529	1.311	LOC101247820	NC_015442.3	1206921	1209102	+	2182	protein_coding	probable inactive receptor kinase At1g27190	Pkinase_Tyr
101257972	0.826406	1.61027	1.49765	1.31144	LOC101257972	NC_015443.3	45914115	45915410	-	1296	protein_coding	NDR1/HIN1-like protein 1	-
3950470	1.17338	1.17604	1.58549	1.31164	rpl2	NC_007898.3	86035	87525	-	825	protein_coding	-	Ribosomal_L2_C
101246441	1.56494	1.70499	0.672218	1.31405	LOC101246441	NC_015443.3	41057912	41063973	+	844	protein_coding	EG45-like domain containing protein%2C transcript variant X1	-
101247750	1.26102	1.5359	1.14815	1.31502	LOC101247750	NC_015438.3	78644512	78645393	-	882	protein_coding	uncharacterized LOC101247750	-
101266408	0.957186	1.62553	1.36563	1.31612	LOC101266408	NC_015440.3	65076212	65081131	+	2410	protein_coding	LRR receptor-like serine/threonine-protein kinase FEI 2	Pkinase
101259049	1.57122	1.609	0.769719	1.31665	LOC101259049	NC_015442.3	66618305	66619510	+	1206	protein_coding	U-box domain-containing protein 26-like	U-box
101244798	1.54364	1.25439	1.15199	1.31667	LOC101244798	NC_015445.3	63238735	63241957	+	1868	lncRNA	uncharacterized LOC101244798	-
101250906	1.37064	1.74502	0.834786	1.31681	LOC101250906	NC_015444.3	59334108	59340011	-	1774	protein_coding	thymidylate kinase%2C transcript variant X2	-
101260604	1.6559	1.21739	1.08889	1.32073	LOC101260604	NC_015439.3	48476623	48479056	+	2015	protein_coding	ribosomal RNA small subunit methyltransferase%2C mitochondrial	-
101244925	1.99572	1.41214	0.555715	1.32119	LOC101244925	NC_015439.3	34820605	34823016	-	2126	protein_coding	protein HYPER-SENSITIVITY-RELATED 4	AAA
101259775	1.23982	1.18137	1.54454	1.32191	LOC101259775	NC_015445.3	57481214	57490519	+	3688	protein_coding	transcription factor MYB3R-1-like	Myb_DNA-binding
101260686	1.43849	1.32212	1.20556	1.32206	LOC101260686	NC_015448.3	7597428	7602808	+	3436	protein_coding	F-box protein CPR1%2C transcript variant X4	-
101257998	1.51703	1.37426	1.07578	1.32236	LOC101257998	NC_015446.3	21471	23374	+	1412	protein_coding	probable transcription factor KAN2	Myb_DNA-binding
104645201	0.974295	1.83582	1.15766	1.32259	LOC104645201	NC_015449.3	65177641	65178697	-	1057	protein_coding	acyl-CoA--sterol O-acyltransferase 1-like	-
101254761	0.731573	2.20075	1.03757	1.3233	LOC101254761	NC_015448.3	55019977	55024891	-	1464	protein_coding	uncharacterized LOC101254761	-
101265056	1.00713	1.43726	1.52563	1.32334	LOC101265056	NC_015438.3	756265	764496	-	3122	protein_coding	DNA (cytosine-5)-methyltransferase 1%2C transcript variant X2	DNA_methylase
101248076	1.99725	1.0355	0.937658	1.32347	LOC101248076	NC_015449.3	1489968	1490839	-	495	lncRNA	uncharacterized LOC101248076	-
101256339	1.22521	1.69945	1.04583	1.3235	LOC101256339	NC_015447.3	64485259	64488050	-	2264	protein_coding	O-fucosyltransferase 19-like%2C transcript variant X2	-
101253388	1.15341	1.1716	1.64559	1.32353	LOC101253388	NC_015443.3	41860713	41861712	-	1000	protein_coding	uncharacterized LOC101253388	-
101246467	1.24513	1.42945	1.29666	1.32375	LOC101246467	NC_015446.3	62031992	62036043	+	3970	protein_coding	MDIS1-interacting receptor like kinase 1	Pkinase
101268896	1.39699	0.92327	1.65109	1.32378	LOC101268896	NC_015445.3	62089800	62096265	+	1150	protein_coding	ubiquitin carboxyl-terminal hydrolase 3-like	-
101244842	1.92123	1.30456	0.745617	1.3238	LOC101244842	NC_015440.3	3010861	3021814	+	3452	protein_coding	tripeptidyl-peptidase 2-like	-
543528	1.30312	1.45849	1.21121	1.32428	AAP3	NC_015448.3	61721	63813	-	1707	protein_coding	amino acid transporter	Aa_trans
101251838	1.43879	1.22319	1.31358	1.32519	LOC101251838	NC_015448.3	3959714	3962567	-	1317	protein_coding	uncharacterized tRNA/rRNA methyltransferase YsgA	SpoU_methylase
101246461	1.71324	1.22153	1.04137	1.32538	LOC101246461	NC_015438.3	2208993	2218471	+	2199	protein_coding	uncharacterized LOC101246461%2C transcript variant X1	-
101260445	1.22067	1.48976	1.26901	1.32648	LOC101260445	NC_015443.3	49372619	49377754	-	2261	protein_coding	guanylate-binding protein 5-like	-
101249625	1.07056	2.4822	0.429098	1.32728	LOC101249625	NC_015440.3	66986543	66987427	-	885	protein_coding	probable calcium-binding protein CML30	-
101264604	1.51147	1.06268	1.40957	1.32791	LOC101264604	NC_015440.3	56128781	56131523	+	1826	protein_coding	hexose carrier protein HEX6	Sugar_tr
101255743	0.986286	1.62266	1.37568	1.32821	LOC101255743	NC_015438.3	97841919	97845143	+	1963	protein_coding	nitrate regulatory gene2 protein-like	-
101249763	1.23518	1.46377	1.28629	1.32841	LOC101249763	NC_015446.3	65697200	65699694	-	2001	protein_coding	berberine bridge enzyme-like 13	FAD_binding_4
109120547	1.3306	1.57685	1.079	1.32882	LOC109120547	NC_015443.3	2075618	2076504	+	743	lncRNA	uncharacterized LOC109120547	-
101263726	0.922075	1.79155	1.27397	1.3292	LOC101263726	NC_015444.3	63654083	63657735	-	1921	protein_coding	cytochrome P450 CYP72A219-like	p450
101259167	1.30189	1.42415	1.26515	1.3304	LOC101259167	NC_015444.3	2267089	2271341	+	1300	protein_coding	uncharacterized LOC101259167%2C transcript variant X2	-
101260871	1.58511	1.42623	0.982202	1.33118	LOC101260871	NC_015438.3	89932250	89934495	-	2105	protein_coding	putative pectinesterase/pectinesterase inhibitor 22	-
112940897	1.53854	1.23512	1.22009	1.33125	LOC112940897	NC_015439.3	19144663	19147363	+	1660	lncRNA	uncharacterized LOC112940897	-
novel.177	1.87542	1.18559	0.933449	1.33149	-	NC_015442.3	40175605	40181555	-	4861	-	PF00411:Ribosomal protein S11	-
101246704	1.14157	1.41015	1.44679	1.33284	LOC101246704	NC_015441.3	2438020	2440148	-	2129	protein_coding	probable leucine-rich repeat receptor-like protein kinase At1g35710	LRRNT_2
101252861	2.12464	1.28336	0.591612	1.3332	LOC101252861	NC_015449.3	65651387	65655412	-	1997	protein_coding	L-ascorbate oxidase homolog	-
101265502	1.33124	1.22786	1.44079	1.3333	LOC101265502	NC_015448.3	840200	841839	-	1640	protein_coding	U-box domain-containing protein 21-like	U-box
101248072	1.26102	2.14818	0.592016	1.33374	LOC101248072	NC_015439.3	34531718	34533323	+	784	protein_coding	desiccation-related protein clone PCC27-04	-
101251477	1.09903	2.15261	0.750497	1.33404	LOC101251477	NC_015442.3	64869711	64874922	-	2024	protein_coding	transmembrane 9 superfamily member 4-like	-
101253863	1.57451	1.66182	0.766075	1.33413	LOC101253863	NC_015449.3	2537676	2545262	+	2450	protein_coding	3-oxoacyl-[acyl-carrier-protein] synthase II%2C chloroplastic-like%2C transcript variant X2	ketoacyl-synt
101266228	1.7219	1.35384	0.927106	1.33428	LOC101266228	NC_015443.3	2456482	2462399	+	1866	protein_coding	uncharacterized LOC101266228	-
101257001	1.01226	1.29955	1.69931	1.33704	LOC101257001	NC_015438.3	2284776	2289506	-	1465	protein_coding	UPF0664 stress-induced protein C29B12.11c-like	-
101252871	1.49689	1.68862	0.825611	1.33704	LOC101252871	NC_015441.3	5928405	5931905	-	1431	protein_coding	putative disease resistance protein RGA1	NB-ARC
101256621	1.24634	1.37758	1.39121	1.33838	LOC101256621	NC_015446.3	3933269	3938275	-	2578	protein_coding	uncharacterized LOC101256621	-
101267037	0.988924	2.0136	1.01297	1.3385	LOC101267037	NC_015444.3	63518178	63520468	-	2291	protein_coding	pentatricopeptide repeat-containing protein At2g41080	-
101260576	1.43064	1.1057	1.48135	1.33923	LOC101260576	NC_015438.3	89923171	89926372	-	2649	protein_coding	pectinesterase	-
novel.278	1.1162	1.32277	1.5789	1.33929	-	NC_015446.3	44924535	44930721	+	775	-	-	-
101263382	1.4811	1.51386	1.02405	1.33967	LOC101263382	NC_015449.3	4840018	4842657	+	2225	protein_coding	putative pentatricopeptide repeat-containing protein At3g15200	-
101254636	1.37907	1.3846	1.25564	1.33977	LOC101254636	NC_015438.3	83601087	83610213	+	1633	lncRNA	uncharacterized LOC101254636%2C transcript variant X2	-
101256134	0.809109	2.28431	0.926283	1.3399	LOC101256134	NC_015447.3	2765055	2769107	-	1766	protein_coding	GDSL esterase/lipase At1g28610-like%2C transcript variant X2	Lipase_GDSL
3950458	1.31139	0.891314	1.81737	1.34003	rps16	NC_007898.3	4934	6064	-	267	protein_coding	-	-
101246615	1.24011	1.31786	1.46356	1.34051	LOC101246615	NC_015440.3	64904657	64906361	+	1528	protein_coding	22.0 kDa heat shock protein-like	-
101267002	0.953947	1.56085	1.51012	1.34164	LOC101267002	NC_015440.3	51555143	51562406	+	2147	protein_coding	amino acid transporter AVT1A%2C transcript variant X1	Aa_trans
101268552	1.39402	1.239	1.39221	1.34174	LOC101268552	NC_015449.3	4254316	4257584	+	1182	protein_coding	persulfide dioxygenase ETHE1 homolog%2C mitochondrial-like	Lactamase_B
101266530	1.31648	1.05685	1.65298	1.34211	LOC101266530	NC_015443.3	39460115	39461382	-	970	protein_coding	acid phosphatase 1	-
112940334	0.861182	2.3813	0.784104	1.34219	LOC112940334	NC_015448.3	4597526	4598386	-	861	protein_coding	uncharacterized LOC112940334	-
101257922	1.47031	1.50283	1.05424	1.34246	LOC101257922	NC_015448.3	2933341	2937282	-	3362	protein_coding	pentatricopeptide repeat-containing protein At4g01570	-
101244162	1.62249	1.57559	0.830966	1.34301	LOC101244162	NC_015440.3	8111064	8113956	-	1371	protein_coding	peroxidase 51	-
101256851	1.45744	1.12428	1.45062	1.34411	LOC101256851	NC_015440.3	11633285	11651799	-	3510	protein_coding	uncharacterized LOC101256851%2C transcript variant X1	Amino_oxidase
543855	1.37646	1.0742	1.58187	1.34418	LOC543855	NC_015449.3	66294324	66295900	+	1227	protein_coding	probable WRKY transcription factor 17	WRKY
novel.236	1.58435	1.23215	1.21715	1.34455	-	NC_015444.3	32105376	32106129	-	754	-	PF13952:Domain of unknown function (DUF4216)	-
101263363	1.18139	1.54739	1.30564	1.34481	LOC101263363	NC_015447.3	65347461	65349748	-	1325	protein_coding	short-chain dehydrogenase TIC 32%2C chloroplastic	adh_short
101252454	1.32881	0.953922	1.75375	1.34549	LOC101252454	NC_015448.3	11784574	11786722	-	1612	pseudogene	-	-
101253212	1.82213	1.21463	0.999872	1.34554	LOC101253212	NC_015445.3	10494185	10495853	+	633	protein_coding	protein TIFY 5A-like	Zim
104646951	1.66405	1.08833	1.28642	1.34627	LOC104646951	NC_015441.3	52670289	52675910	+	1312	lncRNA	uncharacterized LOC104646951	-
104644825	1.21375	1.5191	1.30669	1.34651	LOC104644825	NC_015449.3	1072170	1075495	-	3326	protein_coding	pentatricopeptide repeat-containing protein At1g08070%2C chloroplastic	-
104649056	0.772855	2.67896	0.593733	1.34852	LOC104649056	NC_015446.3	5249650	5250905	-	1132	protein_coding	L-type lectin-domain containing receptor kinase IV.1-like%2C transcript variant X2	-
101264972	1.19268	1.46776	1.38613	1.34885	LOC101264972	NC_015446.3	63980120	63984533	+	1796	protein_coding	VAN3-binding protein	-
101262563	1.29576	1.59359	1.1575	1.34895	LOC101262563	NC_015446.3	70291240	70298116	+	2871	protein_coding	uncharacterized LOC101262563%2C transcript variant X1	-
104646118	2.44366	0.426628	1.17704	1.34911	LOC104646118	NC_015440.3	47409880	47412815	+	2832	lncRNA	uncharacterized LOC104646118	-
543961	0.891562	2.04149	1.11446	1.34917	LOC543961	NC_015449.3	2573722	2579556	-	2748	protein_coding	sucrose synthase	Glycos_transf_1
3950413	1.67934	1.05359	1.31542	1.34945	rps11	NC_007898.3	80922	81338	-	417	protein_coding	-	-
101259323	1.32881	1.75717	0.962741	1.34957	LOC101259323	NC_015440.3	70575105	70576375	+	1271	protein_coding	ethylene-responsive transcription factor TINY-like	AP2
104649060	1.42378	1.26546	1.35952	1.34959	LOC104649060	NC_015438.3	85031805	85035044	+	1707	protein_coding	growth-regulating factor 9	-
101250197	0.910804	1.52705	1.61145	1.34977	cdc20-1	NC_015440.3	60673214	60675966	-	1990	protein_coding	cell division control 20-1	WD40
104647007	0.576128	1.40817	2.06547	1.34992	LOC104647007	NC_015441.3	37449722	37452502	+	572	lncRNA	uncharacterized LOC104647007	-
101243786	1.56269	1.36389	1.12481	1.35046	LOC101243786	NC_015442.3	66569456	66575834	-	2926	protein_coding	diacylglycerol kinase 2	C1_1
112940370	1.58397	1.56621	0.902504	1.3509	LOC112940370	NC_015448.3	3150958	3155741	+	4161	protein_coding	uncharacterized LOC112940370	Abhydrolase_1
104648541	1.60975	1.72423	0.718746	1.35091	LOC104648541	NC_015444.3	67678849	67679846	+	998	protein_coding	oleosin S1-2-like	-
101244624	1.14161	1.35288	1.55915	1.35122	LOC101244624	NC_015438.3	83092855	83093636	+	433	protein_coding	protein ECERIFERUM 1-like	-
101260812	1.62571	1.42765	1.00179	1.35172	LOC101260812	NC_015441.3	1324573	1334164	-	6360	protein_coding	putative 1-phosphatidylinositol-3-phosphate 5-kinase FAB1C	PIP5K
101245487	1.63121	0.8809	1.54396	1.35202	LOC101245487	NC_015446.3	1381919	1388382	-	2241	protein_coding	synaptotagmin-3%2C transcript variant X1	C2
101256542	1.09092	1.93922	1.02805	1.35273	LOC101256542	NC_015439.3	46920280	46924748	-	2204	protein_coding	putative protease Do-like 14%2C transcript variant X1	-
101260572	1.18053	2.14619	0.732863	1.35319	LOC101260572	NC_015438.3	79257293	79259595	+	2303	protein_coding	pentatricopeptide repeat-containing protein At5g19020%2C mitochondrial	PPR
104647859	1.30295	1.78163	0.975301	1.35329	LOC104647859	NC_015443.3	25198135	25205414	-	1057	lncRNA	uncharacterized LOC104647859%2C transcript variant X2	-
101261729	1.23396	1.37676	1.4522	1.35431	LOC101261729	NC_015444.3	65599513	65603328	-	1571	protein_coding	D-amino-acid transaminase%2C chloroplastic-like%2C transcript variant X2	-
104646915	1.77322	1.4548	0.838304	1.35544	LOC104646915	NC_015441.3	54877573	54878478	+	906	protein_coding	uncharacterized LOC104646915	-
109119809	0.942328	1.19648	1.93047	1.35643	LOC109119809	NC_015438.3	91119218	91119523	+	306	protein_coding	uncharacterized LOC109119809	-
101250609	1.38006	1.75432	0.936928	1.3571	LOC101250609	NC_015443.3	48834703	48839687	+	3177	protein_coding	uncharacterized LOC101250609%2C transcript variant X1	-
100736504	1.14231	1.45041	1.48051	1.35774	LOC100736504	NC_015448.3	52632208	52635569	+	1767	protein_coding	putative flavonoid 3'5' hydroxylase	p450
101248388	0.784632	1.88292	1.40649	1.35801	LOC101248388	NC_015442.3	1261053	1264387	+	1050	lncRNA	uncharacterized LOC101248388	-
101258033	1.5711	1.35134	1.15246	1.3583	LOC101258033	NC_015448.3	53402163	53406226	+	4064	pseudogene	-	-
101259926	1.25826	1.43787	1.38091	1.35902	LOC101259926	NC_015440.3	71422708	71427598	-	1391	protein_coding	nuclear transcription factor Y subunit A-3%2C transcript variant X3	CBFB_NFYA
101259790	1.29664	1.01947	1.76237	1.35949	LOC101259790	NC_015447.3	52871706	52873357	-	1652	protein_coding	auxin-responsive protein SAUR68-like	Auxin_inducible
104646841	1.32204	1.50447	1.25293	1.35981	LOC104646841	NC_015441.3	17080189	17110730	-	3559	lncRNA	uncharacterized LOC104646841%2C transcript variant X1	-
101245331	1.34551	1.60064	1.13438	1.36018	LOC101245331	NC_015440.3	5196437	5200416	-	3980	protein_coding	probable LRR receptor-like serine/threonine-protein kinase At4g36180	Pkinase
101246512	1.46107	1.33864	1.28562	1.36178	LOC101246512	NC_015449.3	55782702	55792371	-	6619	lncRNA	uncharacterized LOC101246512%2C transcript variant X5	-
101257068	0.507047	2.47087	1.11038	1.36277	LOC101257068	NC_015441.3	61393055	61397783	+	2406	protein_coding	VIN3-like protein 2%2C transcript variant X2	-
101262631	1.34245	1.34783	1.40055	1.36361	LOC101262631	NC_015444.3	7873196	7876380	+	1657	protein_coding	glucan endo-1%2C3-beta-glucosidase 5-like	Glyco_hydro_17
109120235	1.39301	1.28232	1.42687	1.3674	LOC109120235	NC_015442.3	40351637	40353444	-	828	lncRNA	uncharacterized LOC109120235	-
101244979	1.19147	1.83763	1.07685	1.36865	LOC101244979	NC_015445.3	65641706	65647152	+	2357	protein_coding	probable trehalase%2C transcript variant X1	-
104644290	1.21789	1.5494	1.34534	1.37087	LOC104644290	NC_015438.3	56538791	56549916	+	1839	protein_coding	probable glycosyltransferase At5g03795%2C transcript variant X7	-
104648477	1.17437	1.92697	1.01785	1.37306	LOC104648477	NC_015444.3	61263452	61263907	-	456	protein_coding	lysine-rich arabinoga+I1706lactan protein 19	-
101255691	1.33631	1.44591	1.33904	1.37375	LOC101255691	NC_015442.3	4897430	4900806	-	1418	protein_coding	alpha/beta hydrolase domain-containing protein 17B-like	-
109120545	1.26453	1.60073	1.25603	1.37376	LOC109120545	NC_015443.3	43593665	43596591	-	1075	lncRNA	uncharacterized LOC109120545	-
101245711	1.73833	1.68548	0.701445	1.37509	LOC101245711	NC_015439.3	55302620	55303401	+	782	protein_coding	putative calcium-binding protein CML19	-
101261548	1.26499	1.61441	1.2459	1.3751	LOC101261548	NC_015438.3	5452405	5455519	-	2548	protein_coding	pentatricopeptide repeat-containing protein At1g26900%2C mitochondrial%2C transcript variant X2	-
101257105	1.50871	0.909923	1.71097	1.37653	LOC101257105	NC_015446.3	63531023	63532888	-	1568	protein_coding	probable inactive patatin-like protein 9%2C transcript variant X1	-
101264274	1.60607	1.14867	1.37521	1.37665	LOC101264274	NC_015447.3	58666413	58680825	-	3283	protein_coding	probable LRR receptor-like serine/threonine-protein kinase At1g06840	Pkinase_Tyr
101258332	1.68904	1.24741	1.19489	1.37712	LOC101258332	NC_015448.3	55244804	55253083	+	6780	protein_coding	uncharacterized LOC101258332	Myb_DNA-binding
101247289	1.37311	1.53334	1.22617	1.37754	LOC101247289	NC_015448.3	54893731	54897678	+	2340	protein_coding	pentatricopeptide repeat-containing protein At1g77360%2C mitochondrial	-
101262845	1.25346	1.14783	1.73136	1.37755	LOC101262845	NC_015446.3	2903712	2905880	+	2169	protein_coding	uncharacterized LOC101262845	F-box
novel.320	2.01557	1.34358	0.774213	1.37779	-	NC_015447.3	6914575	6920996	-	327	-	-	-
101264083	1.56265	1.21527	1.3561	1.37801	LOC101264083	NC_015439.3	44946112	44949691	-	2323	protein_coding	cysteine-rich receptor-like protein kinase 10%2C transcript variant X1	Pkinase_Tyr
101254928	1.64603	1.32019	1.17061	1.37894	LOC101254928	NC_015445.3	61563753	61618721	+	13596	protein_coding	uncharacterized LOC101254928%2C transcript variant X1	PH
101256874	1.39081	1.68565	1.06199	1.37948	LOC101256874	NC_015442.3	612370	613998	-	1629	protein_coding	RING-H2 finger protein ATL47	-
101261718	1.31422	1.43616	1.3903	1.38023	LOC101261718	NC_015443.3	45820187	45822198	-	1912	protein_coding	protein FAF-like%2C chloroplastic	-
101262819	1.36741	1.51919	1.25475	1.38045	LOC101262819	NC_015443.3	45003456	45004901	+	1446	protein_coding	inositol-tetrakisphosphate 1-kinase 5	-
109119110	1.48786	1.16683	1.49414	1.38294	LOC109119110	NC_015449.3	64946825	64948346	-	1412	pseudogene	-	-
101253882	0.740352	1.68454	1.72904	1.38464	LOC101253882	NC_015440.3	64706024	64708127	-	1391	protein_coding	dof zinc finger protein DOF5.6-like	zf-Dof
778330	1.58297	1.50287	1.06868	1.38484	cMDH	NC_015438.3	84224864	84227916	+	1335	protein_coding	cytosolic malate dehydrogenase%2C transcript variant X1	-
101253967	1.60229	1.69512	0.857365	1.38492	LOC101253967	NC_015448.3	53143970	53182110	+	7423	protein_coding	DNA polymerase epsilon catalytic subunit A-like%2C transcript variant X1	DNA_pol_B_exo
101267900	1.05624	2.04445	1.05787	1.38619	LOC101267900	NC_015443.3	46525030	46528408	+	1755	protein_coding	serine carboxypeptidase-like	Peptidase_S10
101261592	1.34757	1.65159	1.16239	1.38718	LOC101261592	NC_015440.3	33909447	33912423	-	2904	protein_coding	probably inactive leucine-rich repeat receptor-like protein kinase At5g06940	Pkinase
101259961	0.983131	1.36896	1.81266	1.38825	LOC101259961	NC_015445.3	65130175	65131668	+	1257	protein_coding	uncharacterized LOC101259961	-
101256875	1.07664	1.74741	1.34256	1.38887	LOC101256875	NC_015442.3	4916335	4917214	-	880	protein_coding	enoyl-CoA delta isomerase 1%2C peroxisomal-like	ECH
112940929	1.8245	1.51351	0.830603	1.38954	LOC112940929	NC_015439.3	38353875	38355982	+	1016	lncRNA	uncharacterized LOC112940929	-
101258504	1.55826	1.09169	1.52103	1.39033	LOC101258504	NC_015447.3	24890774	24898323	-	2257	protein_coding	dynamin-related protein 1E-like%2C transcript variant X3	-
101266036	0.693488	1.72584	1.75219	1.39051	LOC101266036	NC_015443.3	44348271	44351280	+	1068	protein_coding	protein DEHYDRATION-INDUCED 19 homolog 5%2C transcript variant X2	-
101257510	1.84889	1.11743	1.21205	1.39279	LOC101257510	NC_015438.3	89835515	89836255	+	557	protein_coding	uncharacterized LOC101257510	-
novel.92	1.33239	1.44739	1.4027	1.39416	-	NC_015440.3	34748505	34753710	+	1113	-	PF00472:RF-1 domain	-
101246706	1.21502	2.12498	0.843089	1.39437	LOC101246706	NC_015441.3	55137085	55139881	-	1051	protein_coding	glucan endo-1%2C3-beta-glucosidase 13	-
112940096	1.51575	1.55666	1.11238	1.39493	LOC112940096	NC_015447.3	34830089	34839347	-	8914	lncRNA	uncharacterized LOC112940096	-
109118966	1.05799	1.9565	1.1711	1.3952	LOC109118966	NC_015448.3	56557213	56561540	+	2414	protein_coding	pentatricopeptide repeat-containing protein At1g07740%2C mitochondrial	PPR
101259339	1.38001	1.83982	0.965929	1.39525	LOC101259339	NC_015442.3	66509676	66514192	+	1791	protein_coding	uncharacterized LOC101259339	-
101262580	1.33359	1.44869	1.40396	1.39541	LOC101262580	NC_015439.3	49604900	49609634	-	1283	protein_coding	uncharacterized LOC101262580%2C transcript variant X1	-
101253609	1.19566	2.08744	0.903962	1.39569	LOC101253609	NC_015445.3	65386556	65389965	-	2894	protein_coding	phosphatidylinositol 4-kinase gamma 4-like	PI3_PI4_kinase
104646747	1.1931	1.4511	1.54371	1.39597	LOC104646747	NC_015441.3	383599	384254	-	656	protein_coding	uncharacterized LOC104646747	-
101247976	1.51264	1.71181	0.963882	1.39611	DCL2d	NC_015448.3	2699647	2707225	+	5214	protein_coding	endoribonuclease Dicer 2d%2C transcript variant X1	Ribonuclease_3
101250658	1.22997	1.61102	1.34828	1.39643	LOC101250658	NC_015448.3	51682488	51687517	-	2146	protein_coding	protein DETOXIFICATION 42%2C transcript variant X1	MatE
101250730	1.30985	2.07465	0.808458	1.39765	LOC101250730	NC_015446.3	64968787	64975786	+	2502	protein_coding	protein KINESIN LIGHT CHAIN-RELATED 1%2C transcript variant X2	-
101264017	1.22965	0.865219	2.09923	1.39803	LOC101264017	NC_015443.3	44962982	44965082	-	856	protein_coding	mitotic-spindle organizing protein 1B-like%2C transcript variant X1	-
101259964	1.2706	1.47095	1.45461	1.39872	LOC101259964	NC_015445.3	64439850	64444407	+	3939	protein_coding	uncharacterized LOC101259964%2C transcript variant X2	-
104645772	1.25541	1.25528	1.68778	1.39949	LOC104645772	NC_015439.3	47089721	47094460	+	525	lncRNA	uncharacterized LOC104645772	-
104648572	1.10473	1.21487	1.87958	1.39972	LOC104648572	NC_015444.3	64925386	64929904	+	2200	lncRNA	uncharacterized LOC104648572	-
101246586	0.970346	1.14598	2.08318	1.39984	LOC101246586	NC_015448.3	2667134	2673542	+	3099	protein_coding	pumilio homolog 4-like	PUF
101251248	1.55755	1.38435	1.25954	1.40048	LOC101251248	NC_015439.3	34283329	34284470	+	1005	protein_coding	uncharacterized LOC101251248	-
101258997	1.2356	1.54102	1.42894	1.40185	LOC101258997	NC_015447.3	1756755	1762531	-	2067	protein_coding	muscle M-line assembly protein unc-89	-
101257491	1.55779	1.61294	1.03636	1.40237	LOC101257491	NC_015445.3	4792050	4795545	+	2565	protein_coding	ankyrin repeat-containing protein At5g02620	-
101261014	1.95891	1.04465	1.20392	1.4025	LOC101261014	NC_015441.3	11588625	11593552	+	736	lncRNA	uncharacterized LOC101261014	-
novel.275	1.05624	1.43578	1.71833	1.40345	-	NC_015446.3	1408501	1410513	+	663	-	-	-
101260629	1.42529	1.34986	1.436	1.40372	LOC101260629	NC_015440.3	70375373	70382756	+	1763	pseudogene	-	-
104645250	1.65755	0.982151	1.57208	1.40393	LOC104645250	NC_015439.3	32841523	32843417	+	671	lncRNA	uncharacterized LOC104645250	-
112941372	1.31069	1.6642	1.24666	1.40718	LOC112941372	NC_015441.3	50845127	50845636	+	440	lncRNA	uncharacterized LOC112941372	-
101267986	1.11424	1.83062	1.27967	1.40818	LOC101267986	NC_015441.3	320807	322827	+	1409	protein_coding	remorin-like%2C transcript variant X2	-
101244623	1.08403	0.667028	2.47701	1.40936	LOC101244623	NC_015447.3	51445115	51447966	-	569	protein_coding	mitochondrial pyruvate carrier 1-like	-
112941927	0.936209	0.41605	2.87691	1.40972	LOC112941927	NC_015444.3	63022529	63022616	+	88	snoRNA	small nucleolar RNA U36a	-
101249884	0.758674	1.77318	1.69815	1.41	LOC101249884	NC_015439.3	38686198	38691088	+	1796	protein_coding	triacylglycerol lipase 2-like%2C transcript variant X1	-
101244290	1.64467	1.27481	1.31246	1.41064	LOC101244290	NC_015442.3	61732480	61734633	-	2154	protein_coding	calmodulin-like protein 3	-
101253950	1.25855	1.63487	1.33872	1.41071	LOC101253950	NC_015447.3	59986207	59989998	+	2010	protein_coding	ABSCISIC ACID-INSENSITIVE 5-like protein 2%2C transcript variant X1	bZIP_1
104649678	1.56232	1.0183	1.65364	1.41142	LOC104649678	NC_015447.3	41770317	41778820	+	791	lncRNA	uncharacterized LOC104649678	-
109121323	1.81069	1.36506	1.05983	1.41186	LOC109121323	NC_015447.3	53452923	53455557	+	2548	lncRNA	uncharacterized LOC109121323	-
101255354	1.67452	1.76117	0.80044	1.41204	LOC101255354	NC_015439.3	47935045	47936520	+	1476	protein_coding	GDP-mannose 4%2C6 dehydratase 1-like	-
104646822	1.71638	1.40013	1.11989	1.41214	LOC104646822	NC_015441.3	24259297	24263337	+	3504	lncRNA	uncharacterized LOC104646822	-
101267914	1.17199	1.1574	1.91187	1.41375	LOC101267914	NC_015445.3	49338968	49339916	+	949	protein_coding	uncharacterized LOC101267914	-
101261149	1.20762	1.82466	1.20949	1.41392	LOC101261149	NC_015438.3	1682739	1702030	+	3340	protein_coding	testis-expressed protein 10 homolog%2C transcript variant X3	-
101262607	1.68588	1.85329	0.70438	1.41452	LOC101262607	NC_015440.3	64344302	64349658	-	1857	protein_coding	L-tryptophan--pyruvate aminotransferase 1-like	-
101261984	1.2571	1.93486	1.05212	1.41469	LOC101261984	NC_015448.3	5374227	5378331	-	2687	protein_coding	pentatricopeptide repeat-containing protein At3g51320	-
101257867	1.40567	1.22818	1.61067	1.41484	LOC101257867	NC_015443.3	41687712	41690426	+	1729	protein_coding	geraniol 8-hydroxylase	p450
101249055	1.21156	0.983198	2.05038	1.41505	LOC101249055	NC_015440.3	49982344	49983331	+	782	pseudogene	-	-
101262080	1.1694	1.86638	1.21071	1.4155	LOC101262080	NC_015449.3	147560	154171	+	3883	protein_coding	autophagy-related protein 18f-like%2C transcript variant X1	-
112940245	1.67998	1.67235	0.894829	1.41572	LOC112940245	NC_015448.3	31962929	31963679	+	613	lncRNA	uncharacterized LOC112940245	-
101263402	1.68501	1.97561	0.587566	1.41606	LOC101263402	NC_015441.3	53422964	53424582	-	1149	protein_coding	tropinone reductase homolog	-
101253776	1.52469	1.5319	1.19508	1.41723	LOC101253776	NC_015441.3	60203589	60207385	+	3107	protein_coding	probable carbohydrate esterase At4g34215	-
101246556	1.32794	1.63792	1.29082	1.41889	LOC101246556	NC_015445.3	58623894	58627344	-	3040	protein_coding	glucan endo-1%2C3-beta-glucosidase 6	Glyco_hydro_17
104649068	1.46609	1.39355	1.39745	1.41903	LOC104649068	NC_015446.3	3694631	3696653	+	2023	protein_coding	F-box/kelch-repeat protein At3g23880-like	F-box
novel.143	1.55996	0.837987	1.86127	1.41974	-	NC_015441.3	55615165	55618070	-	2906	-	PF03110:SBP domain	SBP
101247970	1.3548	1.96801	0.947575	1.42346	LOC101247970	NC_015447.3	55967548	55979248	+	6905	protein_coding	uncharacterized LOC101247970%2C transcript variant X2	-
101250378	1.1922	1.56571	1.51281	1.42357	LOC101250378	NC_015440.3	39439624	39443753	+	2315	protein_coding	receptor protein kinase-like protein ZAR1	Pkinase_Tyr
101249262	1.29721	1.29414	1.68128	1.42421	LOC101249262	NC_015441.3	62356520	62364829	+	3112	protein_coding	G-type lectin S-receptor-like serine/threonine-protein kinase At4g27290	Pkinase_Tyr
101264739	2.38111	0.84653	1.04528	1.42431	LOC101264739	NC_015444.3	8251769	8253840	-	1211	protein_coding	peroxidase 16	-
novel.100	0.666796	1.48162	2.12491	1.42444	-	NC_015440.3	6326156	6330662	-	1112	-	-	-
101258746	1.29296	1.63304	1.34763	1.42454	LOC101258746	NC_015441.3	41442013	41444940	-	1816	protein_coding	tyrosine-specific transport protein-like	-
101244273	1.46819	1.04394	1.76169	1.42461	LOC101244273	NC_015441.3	2551271	2552831	+	982	protein_coding	putative GEM-like protein 8	GRAM
101243757	1.03069	1.80161	1.44285	1.42505	LOC101243757	NC_015439.3	53928655	53932930	+	1666	protein_coding	60S ribosomal protein L23a%2C transcript variant X3	-
101266093	1.63352	1.2625	1.38224	1.42609	LOC101266093	NC_015439.3	51168294	51173171	+	580	lncRNA	uncharacterized LOC101266093	-
101249319	1.65919	1.73991	0.880328	1.42648	LOC101249319	NC_015439.3	49163412	49167148	+	3737	protein_coding	geranylgeranyl pyrophosphate synthase%2C chloroplastic-like%2C transcript variant X6	-
101268097	1.90738	1.33981	1.0399	1.42903	LOC101268097	NC_015441.3	59618586	59623128	+	1339	protein_coding	uncharacterized LOC101268097	-
101258754	1.33382	1.87473	1.08028	1.42961	LOC101258754	NC_015442.3	66644482	66653541	+	2656	protein_coding	DDT domain-containing protein DDB_G0282237	DDT
101250075	1.58894	1.23571	1.46481	1.42982	LOC101250075	NC_015439.3	40709207	40711825	-	1037	protein_coding	uncharacterized LOC101250075	-
101261007	1.35636	1.44366	1.49225	1.43076	LOC101261007	NC_015440.3	66227657	66233392	+	2460	protein_coding	squamosa promoter-binding-like protein	SBP
101247187	1.14235	1.5839	1.56796	1.4314	LOC101247187	NC_015448.3	48963970	48971493	+	1971	protein_coding	serine/threonine-protein kinase Nek6%2C transcript variant X3	Pkinase
101257623	2.12852	1.29368	0.881726	1.43464	LOC101257623	NC_015439.3	49834536	49838803	-	2632	protein_coding	galactinol--sucrose galactosyltransferase	-
101260694	1.1255	1.80061	1.38343	1.43651	LOC101260694	NC_015439.3	51932247	51932612	-	366	protein_coding	protein GLUTAMINE DUMPER 6	-
101257654	1.12831	1.98808	1.19629	1.43756	LOC101257654	NC_015441.3	22959977	22963934	-	2221	protein_coding	probable polygalacturonase At1g80170%2C transcript variant X2	-
101262111	0.595769	1.1599	2.55725	1.43764	LOC101262111	NC_015442.3	8843603	8847107	+	1821	protein_coding	uncharacterized protein At3g61260%2C transcript variant X2	-
101262624	1.72133	1.13425	1.45918	1.43825	LOC101262624	NC_015443.3	45768472	45771546	+	1388	protein_coding	protein STRICTOSIDINE SYNTHASE-LIKE 3	Str_synth
101268255	1.30726	1.93648	1.07123	1.43832	LOC101268255	NC_015448.3	53307563	53308980	+	1418	protein_coding	acylsugar acyltransferase 3	-
109120362	1.62528	1.60043	1.0899	1.43853	LOC109120362	NC_015442.3	6718261	6723977	+	3742	protein_coding	beta-arabinofuranosyltransferase RAY1%2C transcript variant X2	-
101255503	0.992607	1.5439	1.77929	1.4386	LOC101255503	NC_015443.3	48717308	48718821	-	664	protein_coding	dCTP pyrophosphatase 1	-
101245555	0.853311	1.45736	2.00519	1.43862	LOC101245555	NC_015443.3	42924087	42930702	+	2963	protein_coding	mitogen-activated protein kinase 9%2C transcript variant X1	Pkinase
101249980	1.08334	1.50301	1.73217	1.43951	LOC101249980	NC_015448.3	5934762	5949098	+	1833	protein_coding	penicillin-binding protein 1A%2C transcript variant X2	-
109119477	1.11521	1.92045	1.28512	1.44026	LOC109119477	NC_015439.3	34177079	34177669	-	591	protein_coding	uncharacterized mitochondrial protein AtMg00810-like	RVT_2
101263217	1.77712	1.46304	1.08213	1.44076	LOC101263217	NC_015443.3	1742563	1750362	-	5030	protein_coding	pentatricopeptide repeat-containing protein At5g55840-like	-
101256670	1.57195	1.54044	1.21107	1.44115	LOC101256670	NC_015441.3	2007886	2011201	+	3066	protein_coding	protein OBERON 3-like	-
101266643	0.766385	2.16733	1.39162	1.44178	LOC101266643	NC_015443.3	45657095	45661778	+	2365	protein_coding	beta-glucosidase BoGH3B-like	Glyco_hydro_3
104647587	1.60814	1.51727	1.20375	1.44305	LOC104647587	NC_015438.3	72627456	72631448	-	3330	lncRNA	uncharacterized LOC104647587	-
101264659	1.63711	1.51405	1.17837	1.44317	LOC101264659	NC_015445.3	60430673	60438564	-	1862	protein_coding	alpha/beta hydrolase domain-containing protein 17B	-
101257190	1.24595	1.53333	1.55113	1.44347	LOC101257190	NC_015444.3	60619752	60622325	-	2149	protein_coding	(-)-germacrene D synthase-like	-
101246493	1.25509	1.83145	1.24723	1.44459	LOC101246493	NC_015448.3	4746029	4752721	-	2207	protein_coding	transcription repressor KAN1%2C transcript variant X2	Myb_DNA-binding
101265401	1.05213	1.8296	1.45256	1.44477	LOC101265401	NC_015439.3	47526053	47528395	-	1801	protein_coding	protein POLLENLESS 3-LIKE 2	TPR_1
101247117	1.00585	2.37014	0.958424	1.44481	LOC101247117	NC_015449.3	65865637	65870272	+	1774	protein_coding	protein PIN-LIKES 3-like%2C transcript variant X1	-
112941913	3.53084	0	0.803707	1.44485	LOC112941913	NC_015444.3	652678	652782	-	105	snoRNA	small nucleolar RNA snoR103	-
novel.232	1.4868	1.29037	1.55878	1.44532	-	NC_015444.3	7590828	7602223	-	2693	-	-	-
101260854	1.03781	1.96307	1.33562	1.4455	LOC101260854	NC_015446.3	2930105	2933035	-	1548	protein_coding	uncharacterized LOC101260854	-
101244182	1.2031	2.11538	1.01803	1.44551	LOC101244182	NC_015441.3	58562923	58564593	+	1575	protein_coding	uncharacterized LOC101244182	-
104645921	1.4627	1.6445	1.22934	1.44552	LOC104645921	NC_015439.3	39310754	39327660	-	3859	protein_coding	LRR receptor-like serine/threonine-protein kinase FLS2%2C transcript variant X8	Pkinase
101246676	1.35971	1.36614	1.61076	1.44553	LOC101246676	NC_015438.3	93856345	93860724	+	3484	lncRNA	uncharacterized LOC101246676	-
101267854	0.747785	1.79161	1.79835	1.44591	LOC101267854	NC_015447.3	40985392	40988209	+	2534	protein_coding	root phototropism protein 3	-
104645810	1.64773	1.23477	1.45613	1.44621	LOC104645810	NC_015438.3	25749808	25752096	+	1275	lncRNA	uncharacterized LOC104645810	-
101253722	0.806074	1.85286	1.67981	1.44625	LOC101253722	NC_015438.3	84877915	84882251	-	1662	protein_coding	AT-hook motif nuclear-localized protein 1%2C transcript variant X1	-
544003	1.32779	1.68591	1.32769	1.44713	RAD51	NC_015444.3	7481037	7484661	-	1303	protein_coding	DNA repair protein RAD51	-
101247495	1.11741	1.36894	1.85607	1.44747	LOC101247495	NC_015440.3	656016	658827	-	1383	protein_coding	probable E3 ubiquitin-protein ligase RNF144A-B%2C transcript variant X3	IBR
101267527	1.44307	1.25345	1.64613	1.44755	LOC101267527	NC_015442.3	61974886	61980118	+	1256	protein_coding	spindle and kinetochore-associated protein 1 homolog	-
101262074	1.20462	1.61649	1.52423	1.44845	LOC101262074	NC_015439.3	36970872	36972697	+	1744	protein_coding	geraniol 8-hydroxylase-like	p450
101262492	1.72322	1.5316	1.09269	1.44917	LOC101262492	NC_015440.3	7135908	7138815	+	1004	protein_coding	heavy metal-associated isoprenylated plant protein 21-like	HMA
104647848	1.42912	1.4819	1.43676	1.44926	LOC104647848	NC_015443.3	26557516	26563693	-	3113	lncRNA	uncharacterized LOC104647848	-
101267349	1.26937	1.52855	1.55189	1.44994	LOC101267349	NC_015438.3	83036383	83040234	-	2095	protein_coding	sister chromatid cohesion protein DCC1%2C transcript variant X1	-
101261151	1.96465	1.6603	0.725787	1.45024	LOC101261151	NC_015438.3	64958928	64965184	-	1279	protein_coding	gibberellin 2-beta-dioxygenase 2-like	2OG-FeII_Oxy
101265862	1.56848	1.43075	1.35293	1.45072	LOC101265862	NC_015438.3	82955975	82957083	-	998	protein_coding	germin-like protein subfamily 1 member 17	-
101246070	1.46306	1.35816	1.53193	1.45105	LOC101246070	NC_015444.3	59648138	59649658	+	1267	protein_coding	peroxidase 3-like	-
101258095	0.67215	1.49351	2.18842	1.45136	LOC101258095	NC_015446.3	3068271	3071405	+	1899	protein_coding	solute carrier family 35 member F2%2C transcript variant X6	-
101268445	1.73874	1.43092	1.18734	1.45233	LOC101268445	NC_015439.3	52017090	52019758	-	1919	protein_coding	proline dehydrogenase 2%2C mitochondrial	-
novel.226	2.01056	1.70387	0.646569	1.45367	-	NC_015444.3	56196771	56199536	+	2433	-	PF10551:MULE transposase domain	-
101257740	1.18565	1.95095	1.23088	1.45583	LOC101257740	NC_015449.3	6737165	6746653	+	2579	protein_coding	protein APEM9-like%2C transcript variant X1	-
101263179	1.07134	1.76159	1.53634	1.45642	LOC101263179	NC_015448.3	5392865	5396643	-	1538	protein_coding	uncharacterized LOC101263179	-
101256536	1.30407	1.02269	2.04294	1.45657	LOC101256536	NC_015439.3	55039730	55040512	+	537	protein_coding	class I heat shock protein	-
101254992	1.14067	1.95113	1.27862	1.45681	LOC101254992	NC_015441.3	60234886	60241650	+	3972	protein_coding	putative pentatricopeptide repeat-containing protein At1g77010%2C mitochondrial%2C transcript variant X4	PPR
101261736	1.75957	1.15686	1.45669	1.45771	LOC101261736	NC_015446.3	5070733	5075623	-	1709	protein_coding	transcription factor MYB1	Myb_DNA-binding
101264126	1.3852	1.99331	0.99659	1.45837	LOC101264126	NC_015443.3	2087837	2095172	-	2498	protein_coding	BRCA1-associated RING domain protein 1	BRCT
104648950	1.63583	1.36981	1.37094	1.45886	LOC104648950	NC_015445.3	63678628	63681674	-	3047	protein_coding	pentatricopeptide repeat-containing protein At4g11690	-
100736448	1.0466	1.68155	1.6493	1.45915	ARF5	NC_015441.3	65311113	65316373	-	3070	protein_coding	auxin response factor 5	Auxin_resp
101246265	1.1175	1.91796	1.34202	1.45916	LOC101246265	NC_015444.3	58206709	58211283	+	2138	protein_coding	protein JASON	-
104796546	2.73104	1.41595	0.233119	1.46004	MIR9471a	NC_015449.3	1977733	1977913	-	181	miRNA	microRNA MIR9471a	-
101258082	1.62981	1.68348	1.06784	1.46038	LOC101258082	NC_015444.3	55885419	55898783	+	5990	protein_coding	uncharacterized LOC101258082%2C transcript variant X1	-
101250671	1.36713	1.59358	1.42332	1.46134	LOC101250671	NC_015440.3	54917706	54919543	-	1838	protein_coding	UDP-glucuronate 4-epimerase 2-like	Epimerase
101258968	1.31489	1.8078	1.26268	1.46179	LOC101258968	NC_015443.3	49564336	49567580	+	2043	protein_coding	uncharacterized LOC101258968%2C transcript variant X1	-
novel.244	2.22666	1.12446	1.03672	1.46261	-	NC_015445.3	7507455	7512266	+	1036	-	-	-
104645853	2.83063	0.794483	0.763013	1.46271	LOC104645853	NC_015439.3	42318234	42319382	-	553	lncRNA	uncharacterized LOC104645853	-
104648418	1.36341	1.7773	1.24759	1.46277	LOC104648418	NC_015444.3	58677121	58679386	-	2266	protein_coding	uncharacterized LOC104648418	-
101245275	1.39394	1.41164	1.5836	1.46306	LOC101245275	NC_015445.3	58069777	58075069	+	5199	lncRNA	uncharacterized LOC101245275%2C transcript variant X2	-
104645734	1.10216	1.34695	1.94039	1.46316	LOC104645734	NC_015439.3	49413872	49431156	+	1524	lncRNA	uncharacterized LOC104645734%2C transcript variant X4	-
112941495	1.58435	0.603501	2.20247	1.46344	LOC112941495	NC_015442.3	37127617	37128883	+	364	lncRNA	uncharacterized LOC112941495	-
101248502	1.08909	1.79361	1.50929	1.464	LOC101248502	NC_015445.3	3489514	3493360	+	1286	protein_coding	uncharacterized LOC101248502	-
101245807	1.73108	1.54807	1.11643	1.46519	LOC101245807	NC_015438.3	83303853	83309827	+	4077	protein_coding	pentatricopeptide repeat-containing protein At5g01110-like%2C transcript variant X2	PPR
novel.71	1.62452	1.30636	1.46592	1.4656	-	NC_015439.3	34011137	34013797	-	1163	-	PF00646:F-box domain	F-box
101264158	1.66174	1.72814	1.00739	1.46576	LOC101264158	NC_015438.3	90086277	90093455	-	3648	protein_coding	kinesin-like protein KIN-14I%2C transcript variant X2	Kinesin
101251326	1.66008	1.23528	1.50271	1.46603	LOC101251326	NC_015446.3	68586470	68588583	+	1067	lncRNA	uncharacterized LOC101251326	-
101055611	1.80131	1.59047	1.00752	1.46644	LOC101055611	NC_015445.3	24369307	24376590	+	3739	protein_coding	sucrose-phosphate synthase A2%2C transcript variant X1	Glycos_transf_1
101267251	1.06313	1.49136	1.84995	1.46815	LOC101267251	NC_015444.3	56138125	56145916	+	3216	protein_coding	kinesin-like protein NACK2	Kinesin
101261367	0.757228	2.01907	1.62884	1.46838	LOC101261367	NC_015447.3	2535806	2536532	-	544	lncRNA	uncharacterized LOC101261367	-
101260354	0.913842	2.12427	1.36808	1.46873	LOC101260354	NC_015443.3	49256767	49258478	-	1172	protein_coding	hyoscyamine 6-dioxygenase	2OG-FeII_Oxy
104645789	2.10773	0.821643	1.47719	1.46885	LOC104645789	NC_015439.3	45795305	45796644	+	1114	protein_coding	uncharacterized LOC104645789	-
101268009	1.10203	1.04703	2.25765	1.4689	LOC101268009	NC_015444.3	55902531	55904367	-	1108	protein_coding	BI1-like protein%2C transcript variant X1	-
101253847	0.964493	1.65917	1.78467	1.46944	LOC101253847	NC_015447.3	65005240	65008018	-	1324	protein_coding	uncharacterized LOC101253847	-
101257252	1.69196	1.69327	1.02348	1.46957	LOC101257252	NC_015440.3	66784459	66791285	+	3095	protein_coding	protein IMPAIRED IN BABA-INDUCED STERILITY 1%2C transcript variant X2	Pkinase
101263756	1.30399	1.46298	1.64224	1.46973	LOC101263756	NC_015446.3	66566141	66571743	+	2275	protein_coding	rho GTPase-activating protein 2-like%2C transcript variant X1	RhoGAP
novel.323	1.55028	1.39976	1.46194	1.47066	-	NC_015447.3	29181024	29183456	-	2433	-	-	-
104647018	1.5959	1.26395	1.55377	1.47121	LOC104647018	NC_015441.3	32220796	32223518	+	2607	lncRNA	uncharacterized LOC104647018	-
101243860	2.26581	1.12247	1.02728	1.47185	LOC101243860	NC_015439.3	54358545	54360062	+	1109	protein_coding	probable esterase KAI2	-
544035	1.54837	2.20764	0.66084	1.47228	EXP1	NC_015443.3	35568698	35570316	-	1277	protein_coding	expansin	-
101245969	1.47269	1.30892	1.63779	1.47313	LOC101245969	NC_015444.3	66838776	66840382	+	979	misc_RNA	uncharacterized LOC101245969	-
101248610	1.16284	1.85469	1.40322	1.47358	LOC101248610	NC_015438.3	76390600	76415115	-	3926	protein_coding	uncharacterized LOC101248610%2C transcript variant X4	-
104644846	2.06632	1.12562	1.22897	1.47364	LOC104644846	NC_015449.3	3640599	3642017	+	618	protein_coding	protein EPIDERMAL PATTERNING FACTOR 1	-
101250343	1.04495	1.12428	2.25338	1.47421	LOC101250343	NC_015447.3	2024666	2027235	+	749	protein_coding	HVA22-like protein f	TB2_DP1_HVA22
101261659	1.24326	1.27075	1.91022	1.47474	LOC101261659	NC_015446.3	70515689	70521154	+	1997	protein_coding	actin-related protein 2/3 complex subunit 2B%2C transcript variant X2	-
101264451	2.12701	1.28133	1.01674	1.47503	LOC101264451	NC_015445.3	61155238	61157477	-	1743	protein_coding	NAC domain-containing protein 71-like	NAM
101261523	1.17518	1.92408	1.33046	1.47657	LOC101261523	NC_015443.3	1985277	1986426	-	666	protein_coding	uncharacterized LOC101261523	Cupin_3
101265438	1.12032	1.72339	1.58892	1.47754	LOC101265438	NC_015442.3	65211077	65215692	+	956	protein_coding	DNA replication complex GINS protein PSF2	-
101247088	1.16176	1.93333	1.34192	1.47901	LOC101247088	NC_015439.3	45587573	45592932	+	3333	protein_coding	pentatricopeptide repeat-containing protein At4g04370	-
101259043	1.45337	1.69663	1.28872	1.47957	LOC101259043	NC_015442.3	2696546	2698444	-	1899	protein_coding	pentatricopeptide repeat-containing protein At1g71060%2C mitochondrial	PPR
104647168	1.98651	1.58069	0.873039	1.48008	LOC104647168	NC_015441.3	62365688	62375192	+	6138	protein_coding	uncharacterized LOC104647168	Pkinase_Tyr
101255826	0.933621	1.61912	1.88931	1.48069	LOC101255826	NC_015446.3	46478066	46480741	-	1809	protein_coding	probable sodium/metabolite cotransporter BASS3%2C chloroplastic	-
101265935	1.66887	1.97771	0.797737	1.48144	LOC101265935	NC_015443.3	39376103	39377698	+	1481	protein_coding	RING-H2 finger protein ATL51-like	-
101266764	1.6379	1.67413	1.13246	1.4815	LOC101266764	NC_015438.3	90146497	90147706	-	1006	protein_coding	GATA transcription factor 16	GATA
101248997	1.4419	1.38207	1.62176	1.48191	LOC101248997	NC_015445.3	65530396	65534472	+	1669	protein_coding	protein ABIL2-like%2C transcript variant X1	-
101266940	1.5168	1.7029	1.22659	1.4821	LOC101266940	NC_015442.3	2949984	2950499	+	516	protein_coding	E3 ubiquitin-protein ligase RHA2A-like	-
101257103	1.44557	1.4641	1.53811	1.48259	LOC101257103	NC_015438.3	6383238	6416720	-	3841	protein_coding	O-fucosyltransferase 3-like%2C transcript variant X4	-
101248443	1.17364	1.73365	1.54081	1.4827	LOC101248443	NC_015439.3	50182743	50187523	-	2492	protein_coding	cyclic nucleotide-gated ion channel 18	Ion_trans
101245829	1.42142	2.40285	0.628066	1.48411	LOC101245829	NC_015449.3	66597099	66601303	+	1478	protein_coding	thioesterase superfamily protein	-
101257664	1.42878	2.46825	0.556548	1.48453	LOC101257664	NC_015442.3	15499951	15501997	+	2047	protein_coding	aspartyl protease family protein 2	-
101258707	2.04053	1.58692	0.827345	1.48493	LOC101258707	NC_015438.3	88601137	88602105	+	969	protein_coding	carboxylesterase 1-like	Abhydrolase_3
101245520	0.818408	2.06096	1.57681	1.48539	LOC101245520	NC_015439.3	36393416	36397424	-	2181	protein_coding	phototropic-responsive NPH3 family protein	BTB
101252288	1.44986	1.47814	1.52879	1.4856	LOC101252288	NC_015442.3	59400978	59401943	-	966	protein_coding	auxin-responsive protein SAUR50-like	Auxin_inducible
101263962	1.33979	2.11698	1.00204	1.48627	LOC101263962	NC_015448.3	2273137	2275360	-	1937	protein_coding	uncharacterized LOC101263962	-
101258305	1.51055	1.50586	1.44273	1.48638	LOC101258305	NC_015438.3	85616597	85622115	-	2277	protein_coding	digalactosyldiacylglycerol synthase 2%2C chloroplastic%2C transcript variant X1	-
101267157	1.51918	1.78302	1.15711	1.48644	LOC101267157	NC_015446.3	6111451	6115916	-	2115	protein_coding	endochitinase A	-
101251790	0.737717	1.64978	2.07195	1.48648	LOC101251790	NC_015444.3	3205365	3212733	+	1731	protein_coding	protein DETOXIFICATION 29-like	MatE
novel.271	1.49341	1.20093	1.76646	1.48693	-	NC_015445.3	59073332	59076552	-	2317	-	PF02902:Ulp1 protease family, C-terminal catalytic domain	Peptidase_C48
101257742	1.84121	1.58099	1.03888	1.48703	LOC101257742	NC_015440.3	11971640	11974383	-	2640	protein_coding	disease resistance protein At4g27190-like	NB-ARC
101256738	1.69619	1.9383	0.827345	1.48728	LOC101256738	NC_015439.3	42509210	42515015	+	1043	protein_coding	protein LIGHT-DEPENDENT SHORT HYPOCOTYLS 10%2C transcript variant X2	-
101250847	1.97606	1.39605	1.0899	1.48733	LOC101250847	NC_015447.3	55736761	55737573	-	813	protein_coding	auxin-responsive protein SAUR50-like	Auxin_inducible
109119041	0.686553	1.91779	1.85857	1.48764	LOC109119041	NC_015449.3	52153036	52158351	-	1680	lncRNA	uncharacterized LOC109119041	-
101248479	1.60841	1.35013	1.51022	1.48959	LOC101248479	NC_015441.3	64290976	64292111	+	922	protein_coding	pathogenesis-related protein 5	Thaumatin
101254408	1.12473	1.65568	1.6921	1.49084	LOC101254408	NC_015445.3	11300719	11305560	-	2103	lncRNA	uncharacterized LOC101254408%2C transcript variant X3	-
101252714	1.50772	1.5315	1.43407	1.4911	LOC101252714	NC_015446.3	3382814	3385741	-	765	protein_coding	replication protein A 14 kDa subunit B	-
101267536	0.900397	2.56087	1.01452	1.49193	LOC101267536	NC_015443.3	42430765	42432207	-	992	protein_coding	phosphopantothenoylcysteine decarboxylase subunit VHS3-like%2C transcript variant X2	-
101244309	1.3506	1.57387	1.55252	1.49233	LOC101244309	NC_015445.3	60952578	60956999	-	2745	protein_coding	ubiquitin carboxyl-terminal hydrolase 20	UCH
101256411	1.51798	1.84624	1.11297	1.4924	LOC101256411	NC_015446.3	58621471	58624649	-	2578	protein_coding	BTB/POZ domain-containing protein At5g48800	BTB
101266500	1.50878	2.21421	0.754759	1.49258	LOC101266500	NC_015440.3	65986926	65988316	-	1174	protein_coding	protein STRICTOSIDINE SYNTHASE-LIKE 11-like	Str_synth
101252236	2.0689	1.5433	0.870382	1.49419	LOC101252236	NC_015438.3	94362371	94363485	+	1115	protein_coding	agamous-like MADS-box protein AGL62	SRF-TF
101252353	1.29169	1.62815	1.56365	1.4945	LOC101252353	NC_015439.3	42386295	42390303	+	1754	protein_coding	two-component response regulator ARR18	Myb_DNA-binding
101252847	1.04457	1.97662	1.46689	1.49603	LOC101252847	NC_015439.3	38238543	38248047	-	2445	protein_coding	uncharacterized protein YtfP	-
104645918	0.975949	1.8252	1.68695	1.49603	LOC104645918	NC_015439.3	39278207	39283401	+	2561	lncRNA	uncharacterized LOC104645918%2C transcript variant X2	-
101257840	1.01755	1.74642	1.72516	1.49638	LOC101257840	NC_015440.3	30465090	30467030	+	1174	protein_coding	zinc finger protein WIP2	-
101250659	1.48165	1.68439	1.32354	1.49653	LOC101250659	NC_015439.3	46013721	46016650	+	2779	protein_coding	protein ROOT PRIMORDIUM DEFECTIVE 1%2C transcript variant X2	-
101257591	0.936209	1.60256	1.95345	1.49741	LOC101257591	NC_015446.3	5263731	5266106	-	2376	protein_coding	L-type lectin-domain containing receptor kinase IV.1	Pkinase
104648345	0.431342	0.894544	3.16644	1.49744	LOC104648345	NC_015444.3	36276856	36278130	+	573	lncRNA	uncharacterized LOC104648345	-
101255183	1.35098	1.75971	1.38382	1.49817	LOC101255183	NC_015440.3	69958804	69962340	-	3537	protein_coding	pentatricopeptide repeat-containing protein At1g15510%2C chloroplastic	-
101244192	1.14048	1.71357	1.64106	1.49837	LOC101244192	NC_015443.3	33881929	33884487	-	1517	protein_coding	protein trichome birefringence-like 33	-
101246204	1.00964	1.55543	1.93047	1.49851	LOC101246204	NC_015439.3	42818481	42823517	-	1224	protein_coding	protein IQ-DOMAIN 1	IQ
101255837	1.34088	1.30264	1.8526	1.49871	LOC101255837	NC_015438.3	93931561	93935089	+	1599	protein_coding	probable serine/threonine-protein kinase PBL24%2C transcript variant X1	Pkinase_Tyr
101249548	1.26959	1.64687	1.58164	1.49937	LOC101249548	NC_015442.3	4486086	4495145	+	2401	protein_coding	uridine-cytidine kinase C	-
101243953	1.09658	1.69502	1.70927	1.50029	LOC101243953	NC_015439.3	39952796	39953659	-	864	protein_coding	protein LIGHT-DEPENDENT SHORT HYPOCOTYLS 4-like	-
101260221	1.86471	1.1049	1.53382	1.50115	LOC101260221	NC_015440.3	66977099	66980837	-	1802	protein_coding	agamous-like MADS-box protein AGL65%2C transcript variant X3	SRF-TF
104645751	2.40233	1.07968	1.02144	1.50115	LOC104645751	NC_015439.3	47969865	47980661	+	9142	lncRNA	uncharacterized LOC104645751%2C transcript variant X1	-
3950379	2.52941	1.60581	0.370128	1.50178	rpl36	NC_007898.3	81440	81553	-	114	protein_coding	-	-
104646652	1.34326	1.7323	1.42987	1.50181	LOC104646652	NC_015438.3	66284476	66287070	-	1564	lncRNA	uncharacterized LOC104646652	-
101263825	1.13376	1.82642	1.54843	1.50287	LOC101263825	NC_015443.3	39678432	39683515	-	2506	protein_coding	nucleosome assembly protein 1%3B4-like%2C transcript variant X1	-
101259881	1.24233	1.62722	1.6409	1.50348	LOC101259881	NC_015438.3	83960537	83962172	+	1260	protein_coding	uncharacterized LOC101259881	-
101258685	1.14761	1.57025	1.7942	1.50402	LOC101258685	NC_015445.3	61385968	61388695	+	2728	protein_coding	nuclear intron maturase 2%2C mitochondrial	-
101247064	1.4973	1.98072	1.03436	1.50413	LOC101247064	NC_015438.3	83247472	83250837	+	1183	protein_coding	uncharacterized LOC101247064	-
101258194	1.93924	1.61239	0.961153	1.50426	LOC101258194	NC_015447.3	4174434	4176610	-	1317	protein_coding	WRKY transcription factor 22-like	WRKY
101263004	0.789646	2.35616	1.36733	1.50438	LOC101263004	NC_015440.3	61450738	61456749	-	2191	protein_coding	probable serine/threonine-protein kinase At1g54610	Pkinase
101254031	0.966004	1.53318	2.01432	1.5045	LOC101254031	NC_015438.3	83530174	83535781	-	1194	protein_coding	probable WRKY transcription factor 12	WRKY
112940799	0	3.26249	1.25331	1.50527	LOC112940799	NC_015438.3	89954118	89954218	-	101	snoRNA	small nucleolar RNA snoR69Y	-
101244228	1.14344	1.5114	1.86197	1.5056	LOC101244228	NC_015438.3	81892259	81894661	+	1405	protein_coding	uncharacterized LOC101244228	-
101262977	1.19665	1.92887	1.39194	1.50582	LOC101262977	NC_015439.3	48738906	48741432	-	2031	protein_coding	laccase-11-like	-
101259745	1.12882	1.80592	1.58319	1.50598	LOC101259745	NC_015442.3	8393401	8399815	+	2372	protein_coding	DNA polymerase alpha subunit B	-
101260290	0.956392	1.39649	2.16921	1.50736	LOC101260290	NC_015439.3	51427485	51428197	+	603	protein_coding	uncharacterized LOC101260290	-
101252290	0.83936	1.43466	2.24862	1.50754	LOC101252290	NC_015443.3	36713736	36715484	-	1276	protein_coding	syntaxin-related protein KNOLLE	SNARE
novel.289	1.6965	0.659683	2.17218	1.50946	-	NC_015446.3	6982186	6983767	-	1054	-	-	-
novel.235	1.31763	1.29438	1.91794	1.50998	-	NC_015444.3	29539189	29541404	-	594	-	-	-
104796259	0.502356	2.23246	1.80099	1.51194	MIR396a	NC_015449.3	2905682	2905845	-	164	miRNA	microRNA MIR396a	-
101265201	1.60741	1.91518	1.01459	1.5124	LOC101265201	NC_015448.3	56219320	56249879	-	4741	protein_coding	DNA-directed RNA polymerase III subunit 1	-
101248303	1.52283	1.71377	1.30175	1.51278	LOC101248303	NC_015443.3	3622327	3630937	-	4173	protein_coding	BRCT domain-containing protein At4g02110%2C transcript variant X1	BRCT
104644399	1.63446	1.64219	1.26171	1.51279	LOC104644399	NC_015447.3	65087160	65088898	-	1739	protein_coding	pathogenesis-related protein PRB1-2-like	SCP
101253745	1.23122	1.68836	1.62148	1.51369	LOC101253745	NC_015439.3	41965866	41973297	-	1192	protein_coding	ER lumen protein-retaining receptor A%2C transcript variant X2	ER_lumen_recept
101252637	1.68552	1.3392	1.51723	1.51398	LOC101252637	NC_015438.3	91187618	91191064	+	1613	protein_coding	MLO-like protein 13	-
101254298	1.4518	1.86921	1.22303	1.51468	LOC101254298	NC_015441.3	66458021	66462504	-	3036	protein_coding	protein FAR1-RELATED SEQUENCE 5-like	FAR1
101253159	1.6269	1.85086	1.06653	1.51477	LOC101253159	NC_015440.3	848558	853914	+	1266	protein_coding	protein trichome birefringence-like 38	-
novel.49	1.12299	1.90548	1.51629	1.51492	-	NC_015439.3	42193138	42195732	+	807	-	-	-
104647829	1.09935	0.862145	2.58334	1.51495	LOC104647829	NC_015443.3	16850152	16860998	+	637	lncRNA	uncharacterized LOC104647829	-
101249320	1.81735	1.82234	0.906898	1.51553	LOC101249320	NC_015448.3	3787869	3789636	-	1768	protein_coding	putative UDP-rhamnose:rhamnosyltransferase 1	UDPGT
101261061	1.10576	1.29381	2.15059	1.51672	LOC101261061	NC_015446.3	60447747	60451707	-	2943	protein_coding	uncharacterized LOC101261061	-
novel.304	1.57181	0.975277	2.00493	1.51734	-	NC_015447.3	26717850	26719595	+	1389	-	-	-
101248743	1.38551	1.87473	1.2921	1.51745	LOC101248743	NC_015448.3	53013060	53015051	-	1992	protein_coding	pentatricopeptide repeat-containing protein At4g21065	-
104649441	1.36627	1.43697	1.74936	1.51754	LOC104649441	NC_015446.3	72438696	72441199	+	1809	protein_coding	geraniol 8-hydroxylase	p450
101259193	1.49969	1.7414	1.31316	1.51809	SlIPT3	NC_015438.3	79182257	79184207	+	1703	protein_coding	isopentenyltransferase 3	IPPT
101244542	1.32559	2.17852	1.05038	1.51816	LOC101244542	NC_015448.3	578368	582829	+	1649	protein_coding	probable Histone-lysine N-methyltransferase ATXR5%2C transcript variant X1	PHD
novel.251	1.3098	1.5716	1.67705	1.51948	-	NC_015445.3	56898518	56899942	+	629	-	-	-
104647840	1.40779	0.707224	2.44516	1.52006	LOC104647840	NC_015443.3	11591823	11602070	-	673	pseudogene	-	-
104644842	2.06695	1.49402	0.999981	1.52032	LOC104644842	NC_015449.3	3352819	3375973	+	20088	lncRNA	uncharacterized LOC104644842%2C transcript variant X13	-
101250399	1.24111	1.44454	1.87666	1.52077	LOC101250399	NC_015441.3	64379402	64383560	-	1394	protein_coding	DNA-3-methyladenine glycosylase	-
101254853	1.81268	1.45	1.29972	1.5208	LOC101254853	NC_015447.3	60000871	60001879	+	909	lncRNA	uncharacterized LOC101254853	-
101265660	1.63482	1.43391	1.49829	1.52234	LOC101265660	NC_015445.3	174283	179749	-	1926	protein_coding	probable transcription factor KAN2%2C transcript variant X2	Myb_DNA-binding
104648014	1.14851	2.00756	1.41172	1.52259	LOC104648014	NC_015443.3	46511393	46512883	+	1076	lncRNA	uncharacterized LOC104648014	-
101266743	1.89203	1.18009	1.49602	1.52272	LOC101266743	NC_015445.3	49205362	49218666	-	1752	protein_coding	copper-transporting ATPase PAA2%2C chloroplastic%2C transcript variant X1	-
101248926	1.32493	1.22041	2.02337	1.5229	LOC101248926	NC_015447.3	62262612	62265285	+	1710	protein_coding	G2/mitotic-specific cyclin S13-7-like	Cyclin_C
101250915	1.38137	1.69997	1.48751	1.52295	LOC101250915	NC_015438.3	3106210	3109693	-	1163	protein_coding	harpin-induced1-like	-
101260704	1.60196	1.34985	1.61959	1.5238	LOC101260704	NC_015440.3	53217768	53222645	-	2124	protein_coding	protein DA1-related 2-like%2C transcript variant X1	LIM
101251710	1.12729	2.1152	1.33111	1.52453	LOC101251710	NC_015445.3	58997225	59005861	-	2631	protein_coding	poly [ADP-ribose] polymerase 2-like	WGR
101247659	1.39777	1.79043	1.38964	1.52595	LOC101247659	NC_015446.3	68471945	68472946	+	1002	protein_coding	uncharacterized N-acetyltransferase p20-like	-
101247004	1.20565	1.83062	1.54371	1.52666	LOC101247004	NC_015449.3	66552794	66562714	+	2691	protein_coding	mitochondrial proton/calcium exchanger protein-like%2C transcript variant X1	-
104646322	1.97548	1.58621	1.02325	1.52831	LOC104646322	NC_015440.3	28300198	28303867	-	3670	pseudogene	-	SWIM
101252136	1.0419	1.82949	1.71798	1.52979	LOC101252136	NC_015448.3	3962930	3969859	-	1621	protein_coding	protein DECREASED SIZE EXCLUSION LIMIT 1	WD40
101258333	1.90566	1.29985	1.38455	1.53002	LOC101258333	NC_015440.3	194057	195915	+	1859	protein_coding	CBL-interacting serine/threonine-protein kinase 7	Pkinase
104649825	1.69819	0.905608	1.98797	1.53059	LOC104649825	NC_015447.3	58544478	58546224	+	854	lncRNA	uncharacterized LOC104649825%2C transcript variant X2	-
101265624	1.4167	1.86452	1.31161	1.53094	LOC101265624	NC_015440.3	60910779	60912590	-	1512	protein_coding	inositol-tetrakisphosphate 1-kinase 1	-
109121373	1.93395	1.05998	1.60128	1.53174	LOC109121373	NC_015447.3	1168236	1173313	+	3003	protein_coding	G-type lectin S-receptor-like serine/threonine-protein kinase At4g27290%2C transcript variant X1	Pkinase_Tyr
104649607	2.48215	1.03266	1.08191	1.53224	LOC104649607	NC_015447.3	57249028	57255640	-	780	lncRNA	uncharacterized LOC104649607	-
104647663	2.7322	0.93399	0.932874	1.53302	LOC104647663	NC_015442.3	65949342	65949929	-	588	protein_coding	putative glycine-rich cell wall structural protein 1	-
3950429	1.17811	1.29985	2.12221	1.53339	ycf3	NC_007898.3	43330	45315	-	507	protein_coding	-	TPR_1
novel.272	1.55089	1.58015	1.47236	1.53447	-	NC_015445.3	65590968	65595373	-	1811	-	-	-
101264985	1.22183	1.6548	1.72831	1.53498	LOC101264985	NC_015438.3	89214244	89219714	-	2861	protein_coding	kinesin-like protein KIN-14S%2C transcript variant X3	Kinesin
101263999	2.26772	1.23281	1.10504	1.53519	LOC101263999	NC_015441.3	51967746	51970748	-	1871	protein_coding	cytochrome P450 CYP736A12-like	p450
101262301	0.865923	1.50261	2.23855	1.5357	LOC101262301	NC_015440.3	66814204	66815202	-	999	protein_coding	uncharacterized LOC101262301	-
101261836	1.65709	1.7849	1.16734	1.53644	LOC101261836	NC_015444.3	62916867	62924349	-	6687	protein_coding	pentatricopeptide repeat-containing protein At1g73710	PPR
112940432	1.45543	2.11678	1.03905	1.53709	LOC112940432	NC_015449.3	63554409	63560033	-	1241	lncRNA	uncharacterized LOC112940432%2C transcript variant X1	-
101247334	1.70056	1.20329	1.70808	1.53731	LOC101247334	NC_015443.3	42700899	42706028	+	2988	protein_coding	glutamyl-tRNA(Gln) amidotransferase subunit A-like%2C transcript variant X3	Amidase
101261234	1.80907	1.70634	1.0967	1.53737	LOC101261234	NC_015442.3	64496976	64504920	-	4463	protein_coding	pleiotropic drug resistance protein 1-like	ABC2_membrane
101250554	1.87764	1.45314	1.28219	1.53766	LOC101250554	NC_015438.3	90873067	90877191	+	3493	protein_coding	pentatricopeptide repeat-containing protein At1g63330-like%2C transcript variant X1	-
101252430	1.65525	1.57149	1.38722	1.53799	LOC101252430	NC_015438.3	78835718	78839764	-	2190	protein_coding	protein trichome birefringence-like 11	-
3950466	1.2405	1.14057	2.23461	1.53856	petA	NC_007898.3	63894	64856	+	963	protein_coding	-	-
101249519	1.44119	1.94443	1.23196	1.53919	LOC101249519	NC_015448.3	40198780	40211836	+	4057	protein_coding	pentatricopeptide repeat-containing protein At4g33990%2C transcript variant X1	PPR
544042	1.59047	1.50785	1.52053	1.53961	LOC544042	NC_015439.3	42890623	42891399	-	777	protein_coding	Pti5	AP2
101257448	1.24153	2.00887	1.36953	1.53998	LOC101257448	NC_015449.3	60367446	60371246	+	1294	protein_coding	protein trichome birefringence-like 42	-
104649494	1.41758	1.96403	1.23851	1.54004	LOC104649494	NC_015447.3	450900	452117	-	988	protein_coding	transcription factor MYB58	Myb_DNA-binding
101256148	0.901629	2.10359	1.61621	1.54048	LOC101256148	NC_015448.3	3054425	3056455	-	731	protein_coding	CRIB domain-containing protein RIC4-like	PBD
112941433	2.44712	2.175	0	1.54071	LOC112941433	NC_015441.3	50420906	50421006	-	101	snoRNA	small nucleolar RNA snoR99	-
101247944	1.75113	1.33406	1.53746	1.54088	LOC101247944	NC_015445.3	39082166	39088278	+	1265	lncRNA	uncharacterized LOC101247944%2C transcript variant X2	-
101257639	1.8397	1.35075	1.4338	1.54141	LOC101257639	NC_015449.3	46824033	46826481	+	1030	protein_coding	transcription factor BEE 1-like	-
101266769	1.22652	2.02073	1.37891	1.54205	LOC101266769	NC_015438.3	96994731	96997739	+	1558	protein_coding	uncharacterized LOC101266769%2C transcript variant X1	-
101253044	1.48848	1.46641	1.67162	1.54217	LOC101253044	NC_015439.3	45286184	45288918	-	2297	protein_coding	uncharacterized LOC101253044	-
101252974	1.24379	1.28973	2.09305	1.54219	CysEP	NC_015440.3	63863678	63865458	-	1391	protein_coding	KDEL-tailed cysteine endopeptidase CysEP	Peptidase_C1
101261897	1.45351	1.40183	1.77395	1.5431	LOC101261897	NC_015440.3	55863775	55878095	+	3996	protein_coding	structural maintenance of chromosomes protein 2-1	SMC_N
101268472	1.76188	1.69829	1.16925	1.54314	LOC101268472	NC_015442.3	5576335	5579788	-	1672	protein_coding	diphthine methyltransferase homolog%2C transcript variant X2	-
101259033	2.12967	1.30721	1.19316	1.54335	LOC101259033	NC_015449.3	65105913	65112148	-	3501	protein_coding	mitogen-activated protein kinase kinase kinase 5-like	Pkinase
101251695	1.77087	2.10667	0.753475	1.54367	HKT1%3B2	NC_015444.3	5092148	5097818	+	1512	protein_coding	sodium transporter HKT1%3B2	-
101249043	1.38579	1.52149	1.72564	1.54431	LOC101249043	NC_015448.3	53022429	53023944	+	1516	protein_coding	uncharacterized LOC101249043	-
101262013	1.34609	1.56947	1.71981	1.54512	LOC101262013	NC_015442.3	59874726	59879596	-	2846	protein_coding	U-box domain-containing protein 35-like	Pkinase
101253656	1.23934	1.46869	1.93442	1.54748	LOC101253656	NC_015448.3	49027782	49029443	+	698	protein_coding	uncharacterized LOC101253656	-
101253328	1.68518	1.9804	0.978148	1.54791	LOC101253328	NC_015438.3	97390718	97395907	-	2213	protein_coding	probable alkaline/neutral invertase B%2C transcript variant X2	-
novel.133	1.98668	1.58558	1.07978	1.55068	-	NC_015441.3	58274218	58280545	+	1699	-	PF14223:gag-polypeptide of LTR copia-type	-
101254351	1.87554	1.74829	1.03085	1.55156	LOC101254351	NC_015439.3	48982359	48985376	-	2438	protein_coding	BAC19.2%2C transcript variant X3	-
101267223	2.0462	1.34006	1.2686	1.55162	LOC101267223	NC_015441.3	1262077	1262841	+	765	protein_coding	uncharacterized LOC101267223	-
101249789	1.26748	1.6898	1.69777	1.55169	LOC101249789	NC_015448.3	53044588	53047290	-	845	protein_coding	uncharacterized LOC101249789	-
112942235	1.21373	1.76524	1.67648	1.55182	LOC112942235	NC_015446.3	3689822	3693580	+	2240	lncRNA	uncharacterized LOC112942235	-
101268055	1.39317	1.92617	1.33895	1.55276	LOC101268055	NC_015448.3	8623870	8633840	+	2834	protein_coding	beta-galactosidase 16-like%2C transcript variant X1	-
104644498	1.62605	1.64595	1.38798	1.55333	LOC104644498	NC_015448.3	6575381	6576292	-	912	protein_coding	uncharacterized LOC104644498	-
101262323	1.25027	1.72535	1.68509	1.55357	LOC101262323	NC_015443.3	49193225	49195473	+	1252	protein_coding	protein CUP-SHAPED COTYLEDON 3	NAM
112941827	1.14353	1.54765	1.96997	1.55372	LOC112941827	NC_015444.3	41006430	41009242	-	1585	lncRNA	uncharacterized LOC112941827	-
112941661	1.17087	1.55153	1.94073	1.55438	LOC112941661	NC_015443.3	1746604	1748824	-	1935	pseudogene	-	-
101249535	1.99254	1.75233	0.923813	1.55623	LOC101249535	NC_015449.3	65441878	65446551	-	1964	protein_coding	synaptotagmin-1	C2
543916	1.42942	2.30993	0.931742	1.55703	XTH9	NW_020445500.1	1	317	+	317	protein_coding	xyloglucan endotransglucosylase-hydrolase XTH9	-
101244085	2.65259	1.58495	0.433819	1.55712	LOC101244085	NC_015443.3	35643845	35645692	+	1848	protein_coding	ethylene-responsive transcription factor CRF4-like	AP2
101248287	2.01902	1.44463	1.20965	1.55777	LOC101248287	NC_015440.3	64850773	64858215	+	3244	protein_coding	ABC transporter A family member 2	ABC_tran
104648546	1.78758	1.54207	1.34635	1.55867	LOC104648546	NC_015444.3	67318759	67327014	-	2208	protein_coding	meiotic recombination protein SPO11-1%2C transcript variant X2	-
101249246	1.15847	1.5325	1.98693	1.5593	LOC101249246	NC_015449.3	14123973	14129896	-	1705	misc_RNA	uncharacterized LOC101249246%2C transcript variant X3	-
543744	1.16584	1.67246	1.84366	1.56066	CycA1	NC_015448.3	69221	73359	-	2016	protein_coding	cyclin A1%2C transcript variant 2	Cyclin_C
101252742	1.58822	1.77791	1.31794	1.56136	LOC101252742	NC_015439.3	38594788	38602757	-	5421	protein_coding	protein WVD2-like 7%2C transcript variant X5	-
101259001	1.78796	1.49566	1.4005	1.56137	LOC101259001	NC_015447.3	19175499	19180143	+	1175	pseudogene	-	-
101245242	1.1127	1.00957	2.56444	1.56224	LOC101245242	NC_015440.3	69128199	69133416	-	1979	protein_coding	uncharacterized LOC101245242%2C transcript variant X1	-
101268020	1.42867	1.65073	1.60974	1.56305	LOC101268020	NC_015446.3	7440153	7441017	+	865	protein_coding	17.3 kDa class I heat shock protein-like	-
112942038	1.59483	1.9015	1.19531	1.56388	LOC112942038	NC_015445.3	36715139	36722548	+	1786	lncRNA	uncharacterized LOC112942038%2C transcript variant X2	-
112940500	2.12485	1.33058	1.23665	1.56403	LOC112940500	NC_015449.3	67236970	67237974	+	853	lncRNA	uncharacterized LOC112940500	-
101246434	1.37484	1.59084	1.72711	1.56426	LOC101246434	NC_015443.3	5287628	5296224	-	1671	protein_coding	uncharacterized LOC101246434%2C transcript variant X2	-
778262	0.82995	1.79497	2.06864	1.56452	LOC778262	NC_015438.3	92632329	92642946	+	1577	protein_coding	green ripe	-
101264093	1.72371	1.59456	1.37646	1.56491	LOC101264093	NC_015439.3	44629371	44652126	+	5855	protein_coding	uncharacterized LOC101264093	Pkinase_Tyr
104648049	1.43638	1.7098	1.55011	1.56543	LOC104648049	NC_015443.3	42475037	42480573	+	1667	lncRNA	uncharacterized LOC104648049%2C transcript variant X1	-
101249637	2.18483	1.25413	1.25884	1.56593	LOC101249637	NC_015441.3	62010020	62011147	+	905	protein_coding	protein DOG1-like 4	-
101261358	1.78669	0.911635	1.99958	1.56597	LOC101261358	NC_015446.3	65351579	65356240	-	1245	protein_coding	NAC domain-containing protein 21/22	NAM
101244745	1.60873	1.34318	1.74771	1.56654	LOC101244745	NC_015449.3	374939	377215	+	845	protein_coding	uncharacterized LOC101244745	-
101244292	1.61748	2.12841	0.957501	1.5678	Mi-1C	NC_015443.3	2353281	2358731	-	4089	protein_coding	NBS-LRR resistance protein-like protein%2C transcript variant X1	NB-ARC
101256465	1.62575	1.03793	2.04054	1.56807	LOC101256465	NC_015449.3	67807962	67813666	+	1836	protein_coding	DAR GTPase 2%2C mitochondrial%2C transcript variant X2	-
101264638	1.40031	1.88032	1.42403	1.56822	LOC101264638	NC_015443.3	45949973	45957566	-	4099	protein_coding	transcription factor LHW%2C transcript variant X2	-
109120543	1.72148	1.5572	1.42944	1.56937	LOC109120543	NC_015443.3	14556705	14563389	-	4044	lncRNA	uncharacterized LOC109120543	-
101264297	1.30063	1.89791	1.51121	1.56992	LOC101264297	NC_015449.3	51427485	51431442	-	2448	protein_coding	squamosa promoter-binding-like protein 6%2C transcript variant X2	SBP
101252928	1.59776	1.8332	1.27953	1.57016	LOC101252928	NC_015438.3	95895249	95903186	+	1418	protein_coding	3-hydroxyisobutyryl-CoA hydrolase 1-like	-
101253846	1.21941	1.4225	2.06875	1.57022	LOC101253846	NC_015439.3	55085902	55087864	+	1143	protein_coding	cystinosin homolog%2C transcript variant X1	-
101261700	1.73002	1.49608	1.48471	1.57027	LOC101261700	NC_015449.3	66174326	66178473	-	881	protein_coding	uncharacterized LOC101261700	-
101265549	1.47813	1.00261	2.23125	1.57066	LOC101265549	NC_015443.3	46677086	46679104	+	1059	protein_coding	(R)-specific enoyl-CoA hydratase	-
101247173	1.21435	2.29355	1.20501	1.57097	LOC101247173	NC_015447.3	59603623	59606529	-	2171	protein_coding	pyruvate decarboxylase 1-like	TPP_enzyme_N
112941590	2.18082	1.2922	1.24102	1.57135	LOC112941590	NC_015442.3	5562641	5562810	-	170	pseudogene	-	-
101262523	1.63291	1.49622	1.58639	1.57184	LOC101262523	NC_015443.3	35968396	35970842	-	2447	protein_coding	AAA-ATPase At2g46620-like	AAA
101266741	1.62745	1.61246	1.47572	1.57188	LOC101266741	NC_015444.3	66743170	66744713	+	1544	protein_coding	uncharacterized LOC101266741	DTW
101254215	0.724807	0.858942	3.13469	1.57281	LOC101254215	NC_015443.3	47036473	47041920	+	1023	protein_coding	uncharacterized LOC101254215	-
101257598	1.81	1.60873	1.29994	1.57289	LOC101257598	NC_015446.3	66863518	66865583	+	1980	protein_coding	monothiol glutaredoxin-S2-like	DnaJ
101250621	1.2034	2.11858	1.39859	1.57352	LOC101250621	NC_015446.3	1151046	1153530	+	1785	protein_coding	zinc finger protein JACKDAW%2C transcript variant X2	-
101256052	1.75152	1.2108	1.76088	1.5744	LOC101256052	NC_015439.3	50734755	50736464	-	1270	protein_coding	homeobox-leucine zipper protein ATHB-13	Homeobox
101264069	1.40392	1.46084	1.85895	1.57457	LOC101264069	NC_015446.3	70504651	70506856	+	1203	protein_coding	histone H2A.Z-specific chaperone CHZ1	-
101248064	1.6301	1.60546	1.48922	1.57493	LOC101248064	NC_015439.3	52713203	52722700	+	935	lncRNA	uncharacterized LOC101248064	-
101261889	1.57268	2.30514	0.847849	1.57522	LOC101261889	NC_015440.3	2343411	2347497	+	3013	protein_coding	G-type lectin S-receptor-like serine/threonine-protein kinase At5g24080%2C transcript variant X2	Pkinase
112941398	2.32542	2.06683	0.340279	1.57751	LOC112941398	NC_015441.3	50420437	50420560	-	124	snoRNA	small nucleolar RNA SNORD14	-
101268427	0.865923	1.64921	2.21743	1.57752	LOC101268427	NC_015446.3	67438360	67439025	-	666	protein_coding	uncharacterized LOC101268427	-
112941395	0.957981	3.12199	0.65418	1.57805	LOC112941395	NC_015441.3	62566844	62566972	-	129	snoRNA	small nucleolar RNA snoR136	-
101266672	1.73987	1.74241	1.25504	1.57911	LOC101266672	NC_015438.3	88276093	88281618	+	2004	protein_coding	F-box protein At5g49610%2C transcript variant X1	-
100736246	1.32348	1.92783	1.48745	1.57958	CLV2	NC_015441.3	54567780	54570020	+	2241	protein_coding	leucine rich repeat receptor like protein CLAVATA2	-
101268396	1.65771	1.82191	1.25981	1.57981	LOC101268396	NC_015442.3	3177658	3180563	+	2313	protein_coding	LEAF RUST 10 DISEASE-RESISTANCE LOCUS RECEPTOR-LIKE PROTEIN KINASE-like 1.1%2C transcript variant X1	Pkinase
101268265	2.11317	1.75623	0.871441	1.58028	LOC101268265	NC_015440.3	67823503	67826562	-	1501	protein_coding	uncharacterized protein At2g39795%2C mitochondrial	-
101249562	1.50321	1.59388	1.6478	1.58163	LOC101249562	NC_015444.3	64214999	64217082	+	1562	protein_coding	GDSL esterase/lipase At4g10955-like	-
101256572	1.86442	0.937978	1.94578	1.58273	LOC101256572	NC_015449.3	64780883	64782055	+	1171	protein_coding	zinc finger protein ZAT10	-
104649143	1.73273	1.74345	1.27254	1.5829	LOC104649143	NC_015446.3	31760307	31762396	-	1260	lncRNA	uncharacterized LOC104649143	-
101258357	1.70184	2.28828	0.759861	1.58332	LOC101258357	NC_015441.3	7223489	7229963	+	1460	protein_coding	uncharacterized LOC101258357%2C transcript variant X4	-
101245828	1.55813	1.88496	1.30784	1.58365	LOC101245828	NC_015440.3	56943877	56963841	-	4389	protein_coding	ATP-dependent DNA helicase SRS2-like protein At4g25120%2C transcript variant X1	UvrD-helicase
novel.182	1.74964	1.33682	1.6664	1.58429	-	NC_015442.3	57672000	57692972	-	1922	-	-	-
104647308	2.63525	1.47929	0.639312	1.58462	LOC104647308	NC_015442.3	4761206	4762011	+	594	lncRNA	uncharacterized LOC104647308	-
101262483	1.58279	1.55107	1.62127	1.58504	LOC101262483	NC_015448.3	30527550	30530783	-	1015	protein_coding	LOB domain-containing protein 4	-
101249015	1.53434	1.22504	1.99785	1.58574	LOC101249015	NC_015446.3	65717380	65721726	-	2204	protein_coding	putative F-box/kelch-repeat protein At1g12870%2C transcript variant X1	F-box
101257038	1.25144	1.99283	1.52221	1.58883	LOC101257038	NC_015439.3	40398670	40400249	-	1580	protein_coding	uncharacterized LOC101257038	-
112940568	1.77175	1.18105	1.81482	1.58921	LOC112940568	NC_015449.3	1568272	1568364	-	93	snoRNA	small nucleolar RNA snR60/Z15/Z230/Z193/J17	-
101266452	1.1661	1.88003	1.72223	1.58945	LOC101266452	NC_015438.3	79508937	79510649	+	1519	protein_coding	peptide methionine sulfoxide reductase B5	-
101261429	1.71136	1.94952	1.11103	1.59064	LOC101261429	NC_015444.3	61867587	61875313	+	1709	protein_coding	bifunctional riboflavin kinase/FMN phosphatase-like	-
101253374	1.18687	1.95541	1.63085	1.59104	LOC101253374	NC_015441.3	54417851	54422045	+	1423	protein_coding	uncharacterized LOC101253374	-
101248854	1.88724	1.26321	1.62287	1.59111	LOC101248854	NC_015449.3	59125810	59127577	-	1768	protein_coding	protein TOO MANY MOUTHS	-
101267917	1.21972	1.62612	1.93084	1.59223	LOC101267917	NC_015445.3	64867252	64867994	-	743	protein_coding	disease resistance response protein 206-like	-
101248483	1.62361	1.44306	1.71059	1.59242	LOC101248483	NC_015442.3	371519	372406	+	888	protein_coding	protein phosphatase inhibitor 2-like	-
101260687	2.23082	1.64089	0.90614	1.59262	LOC101260687	NC_015448.3	242229	243299	+	1071	protein_coding	RING-H2 finger protein ATL78-like	-
101253146	1.29989	1.27486	2.20385	1.59287	LOC101253146	NC_015439.3	51649121	51651424	-	1838	protein_coding	COBRA-like protein 4	-
101250819	1.50854	1.2514	2.01908	1.59301	LOC101250819	NC_015444.3	57756417	57758544	+	2048	protein_coding	probable acyl-activating enzyme 1%2C peroxisomal	AMP-binding
112941776	1.00471	2.23246	1.54371	1.59363	LOC112941776	NC_015443.3	49171191	49171272	+	82	snoRNA	small nucleolar RNA SNORD34	-
101266455	1.1266	1.61752	2.04167	1.59527	LOC101266455	NC_015438.3	84243244	84247321	+	1426	protein_coding	squamosa promoter-binding-like protein 8	SBP
101250079	2.09353	1.14927	1.54524	1.59601	LOC101250079	NC_015439.3	46146777	46148114	-	1338	protein_coding	acetyl-CoA-benzylalcohol acetyltransferase-like	-
101256754	1.54608	1.65987	1.58367	1.59654	LOC101256754	NC_015449.3	67802463	67805153	-	2691	protein_coding	pentatricopeptide repeat-containing protein At5g12100%2C mitochondrial	PPR
101251372	1.37987	1.33464	2.07855	1.59769	LOC101251372	NC_015441.3	3139040	3144162	+	1277	protein_coding	GRF1-interacting factor 1-like%2C transcript variant X1	SSXT
104645950	1.2548	1.59323	1.94631	1.59811	LOC104645950	NC_015439.3	37137216	37138588	+	1149	lncRNA	uncharacterized LOC104645950	-
101247075	1.82108	1.53662	1.44033	1.59934	LOC101247075	NC_015447.3	6691470	6693764	+	1787	protein_coding	uncharacterized LOC101247075	-
novel.25	2.08937	1.15851	1.55113	1.59967	-	NC_015438.3	47409100	47411358	-	2259	-	-	-
101265972	1.40024	2.354	1.04514	1.59979	LOC101265972	NC_015439.3	25060409	25065054	-	3795	protein_coding	probable LRR receptor-like serine/threonine-protein kinase At4g20940	Pkinase_Tyr
101266098	1.82389	1.83853	1.13916	1.60053	LOC101266098	NC_015440.3	1320083	1322222	+	1852	protein_coding	peroxidase 66	-
101255782	1.58936	1.15789	2.05502	1.60076	LOC101255782	NW_020445254.1	5	2130	-	1581	protein_coding	G-type lectin S-receptor-like serine/threonine-protein kinase At4g03230	Pkinase_Tyr
101262934	1.9823	1.63295	1.18858	1.60128	LOC101262934	NC_015444.3	59040777	59041628	+	852	protein_coding	F-box protein SNE-like	-
novel.159	1.55263	1.16435	2.08737	1.60145	-	NC_015442.3	52249707	52307935	+	1609	-	-	-
101249426	1.64665	1.94339	1.21662	1.60222	LOC101249426	NC_015439.3	39755849	39757989	-	1526	protein_coding	probable cinnamyl alcohol dehydrogenase 6	ADH_N
101250122	2.11825	1.44206	1.24645	1.60225	LOC101250122	NC_015443.3	307748	309603	-	914	protein_coding	uncharacterized LOC101250122	-
104645668	1.71328	1.72138	1.37342	1.60269	LOC104645668	NC_015439.3	55016944	55020066	-	553	lncRNA	uncharacterized LOC104645668	-
101262020	1.88039	1.92756	1.00158	1.60318	LOC101262020	NC_015443.3	40029061	40032785	+	3286	protein_coding	glutamate receptor 2.3	ANF_receptor
109120965	1.85221	2.50229	0.455338	1.60328	LOC109120965	NC_015445.3	34152815	34154425	-	556	lncRNA	uncharacterized LOC109120965	-
101255316	1.83907	1.68048	1.29113	1.60356	LOC101255316	NC_015445.3	7093014	7098146	-	4078	protein_coding	receptor-like protein 13%2C transcript variant X5	-
101252840	0.822368	1.96019	2.02932	1.60396	LOC101252840	NC_015448.3	24210870	24212673	-	1142	protein_coding	glucuronoxylan 4-O-methyltransferase 3%2C transcript variant X1	-
101266438	1.8146	1.52238	1.47655	1.60451	LOC101266438	NC_015445.3	63954909	63962370	-	2452	protein_coding	transcription factor MYB3R-4-like%2C transcript variant X1	Myb_DNA-binding
104644969	1.37741	1.45378	1.98407	1.60509	LOC104644969	NC_015449.3	39566157	39570090	-	957	lncRNA	uncharacterized LOC104644969	-
101260173	1.97849	1.48794	1.35106	1.60583	LOC101260173	NC_015438.3	74230340	74231260	+	812	protein_coding	bifunctional epoxide hydrolase 2-like	Abhydrolase_1
101262917	1.97861	1.71621	1.12324	1.60602	LOC101262917	NC_015442.3	66058676	66060495	-	1728	protein_coding	polyvinylalcohol dehydrogenase-like	-
101266975	1.77888	1.22455	1.82212	1.60851	LOC101266975	NC_015446.3	69300031	69302585	+	2362	protein_coding	serine/threonine receptor-like kinase NFP	Pkinase
101260253	1.36552	2.44573	1.01725	1.6095	LOC101260253	NC_015445.3	64209647	64214636	-	1991	protein_coding	AT-hook motif nuclear-localized protein 5	-
112941600	3.79411	0.481742	0.555192	1.61035	LOC112941600	NC_015442.3	4812227	4812302	-	76	snoRNA	small nucleolar RNA R160	-
112941083	1.05963	1.94246	1.8316	1.61123	LOC112941083	NC_015440.3	54408198	54411623	-	622	lncRNA	uncharacterized LOC112941083	-
101253191	2.02827	1.69542	1.11299	1.61222	LOC101253191	NC_015442.3	63847871	63854159	-	1706	protein_coding	proline transporter 2-like	Aa_trans
101267720	1.39404	1.87896	1.56916	1.61405	LOC101267720	NC_015444.3	55938696	55942320	-	2689	protein_coding	sucrose synthase-like	Glycos_transf_1
101263160	1.60527	1.63387	1.60451	1.61455	LOC101263160	NC_015446.3	70322009	70326593	+	3182	protein_coding	KIN14B-interacting protein At4g14310	-
101259439	1.65744	2.01921	1.17085	1.61583	LOC101259439	NC_015442.3	34413865	34417685	+	2883	protein_coding	replication protein A 70 kDa DNA-binding subunit A	tRNA_anti
101247370	1.76515	1.87581	1.20865	1.61654	LOC101247370	NC_015446.3	71716897	71736489	+	8588	protein_coding	uncharacterized LOC101247370	-
101250437	1.32728	1.7274	1.79655	1.61708	LOC101250437	NC_015438.3	3174118	3175384	-	869	protein_coding	inactive protein RESTRICTED TEV MOVEMENT 2-like	-
104646748	0.93754	1.09369	2.82098	1.6174	LOC104646748	NC_015438.3	59422173	59426563	+	3075	protein_coding	uncharacterized LOC104646748%2C transcript variant X5	-
101248621	1.80573	1.55477	1.50282	1.62111	LOC101248621	NC_015438.3	97258789	97259518	-	730	protein_coding	auxin-induced protein 15A-like	-
101250156	1.77641	1.74049	1.34679	1.62123	LOC101250156	NC_015438.3	83384545	83389636	-	2978	protein_coding	pentatricopeptide repeat-containing protein At1g69290-like%2C transcript variant X2	-
101254075	1.84497	1.58018	1.44314	1.62276	LOC101254075	NC_015440.3	68820351	68822933	+	1228	protein_coding	cell division cycle-associated protein 7-like	-
101258541	1.73011	1.73299	1.40649	1.6232	LOC101258541	NC_015440.3	62204830	62206329	-	1500	protein_coding	uncharacterized LOC101258541	-
101244978	1.57435	1.64263	1.65469	1.62389	LOC101244978	NC_015445.3	58051497	58069184	-	3084	protein_coding	uncharacterized protein sll0005%2C transcript variant X2	ABC1
101259774	1.49969	1.44042	1.93258	1.62423	LOC101259774	NC_015445.3	55800564	55803457	-	1703	protein_coding	VAN3-binding protein	-
101253292	1.70298	1.58088	1.58932	1.62439	LOC101253292	NC_015443.3	35132787	35135425	-	2639	protein_coding	putative serine/threonine-protein kinase-like protein CCR3%2C transcript variant X1	Pkinase
101266817	1.35708	1.38207	2.14303	1.6274	LOC101266817	NC_015441.3	60767195	60772177	-	1463	protein_coding	uncharacterized LOC101266817%2C transcript variant X1	-
101252016	1.45332	1.9905	1.43984	1.62788	LOC101252016	NC_015445.3	58986517	58993117	-	1859	protein_coding	poly [ADP-ribose] polymerase 2%2C transcript variant X2	-
104647433	2.32455	1.009	1.55046	1.628	LOC104647433	NC_015442.3	39388578	39394366	+	762	lncRNA	uncharacterized LOC104647433	-
novel.208	2.04906	1.5386	1.30275	1.63014	-	NC_015443.3	26207562	26225299	-	1166	-	-	-
109120837	1.7204	2.20075	0.971695	1.63095	LOC109120837	NC_015445.3	2176621	2179182	+	2562	protein_coding	subtilisin-like protease SBT1.7	Peptidase_S8
104648863	1.23529	1.74772	1.91089	1.6313	LOC104648863	NC_015445.3	57844765	57848098	+	1634	lncRNA	uncharacterized LOC104648863	Transposase_21
101245237	1.61542	2.15367	1.12519	1.63143	LOC101245237	NC_015449.3	65230216	65234496	+	1682	protein_coding	phosphatidylinositol transfer protein 3%2C transcript variant X1	CRAL_TRIO_N
101245937	1.5099	1.85815	1.52678	1.63161	LOC101245937	NC_015441.3	5888812	5892763	+	2128	protein_coding	putative anthocyanidin reductase	Epimerase
101252397	1.79888	1.58327	1.51357	1.63191	LOC101252397	NC_015442.3	55452645	55496949	-	16919	lncRNA	uncharacterized LOC101252397%2C transcript variant X2	-
101246133	1.6937	1.46951	1.73487	1.6327	LOC101246133	NC_015441.3	65857954	65863073	+	2043	protein_coding	calcium-dependent protein kinase 29	Pkinase
101246036	1.78091	1.65169	1.46729	1.6333	LOC101246036	NC_015440.3	71019689	71021217	+	1064	protein_coding	inorganic pyrophosphatase 1-like	-
101268370	1.47441	1.73835	1.69518	1.63598	LOC101268370	NC_015449.3	68029495	68031028	-	1369	protein_coding	3-oxoacyl-[acyl-carrier-protein] reductase FabG-like	adh_short
101260455	2.7129	1.90359	0.29251	1.63633	LOC101260455	NC_015445.3	2350894	2352264	-	1154	protein_coding	ethylene-responsive transcription factor ERF027-like	AP2
101250885	1.62326	1.81912	1.46994	1.63744	LOC101250885	NC_015441.3	62454952	62459934	+	1797	protein_coding	amino acid transporter AVT6A%2C transcript variant X2	Aa_trans
101247978	1.24639	2.32636	1.34052	1.63776	LOC101247978	NC_015439.3	45563785	45565333	+	1322	protein_coding	uncharacterized LOC101247978	-
101255218	1.58574	1.4094	1.91961	1.63825	LOC101255218	NC_015444.3	67175275	67178021	-	1143	protein_coding	pirin-like protein At1g50590	-
101255275	1.54282	1.71406	1.65934	1.63874	LOC101255275	NC_015449.3	58803711	58804376	+	534	protein_coding	peamaclein	-
101263424	1.72022	1.93847	1.2586	1.6391	LOC101263424	NC_015443.3	48554544	48558234	-	1341	protein_coding	cytochrome b561 and DOMON domain-containing protein At3g07570-like	Cytochrom_B561
101248874	2.2469	1.10947	1.56276	1.63971	LOC101248874	NC_015442.3	5785367	5787620	+	1503	protein_coding	ensconsin%2C transcript variant X1	-
101246069	2.14945	1.71194	1.05796	1.63979	LOC101246069	NC_015444.3	64399448	64404630	-	4474	protein_coding	leucine-rich repeat receptor-like serine/threonine-protein kinase At1g17230%2C transcript variant X2	Pkinase
101266436	1.67829	1.54017	1.70512	1.64119	LOC101266436	NC_015445.3	7706052	7710301	+	3019	protein_coding	potassium channel KAT3	Ion_trans
101256484	1.55684	1.94468	1.42229	1.64127	LOC101256484	NC_015442.3	2614782	2616690	+	979	protein_coding	uncharacterized protein At1g66480	-
100736511	1.29213	1.86814	1.76473	1.64167	ARF16	NC_015443.3	46772278	46775268	+	2391	protein_coding	auxin response factor 16	Auxin_resp
101258473	1.15368	1.20634	2.57199	1.64401	LOC101258473	NC_015444.3	65730089	65731286	-	607	protein_coding	squamosa promoter-binding-like protein 3	SBP
101260684	1.06395	2.34352	1.5281	1.64519	LOC101260684	NC_015439.3	48819082	48830672	-	4014	protein_coding	vacuolar sorting protein 39%2C transcript variant X1	CNH
101261871	1.21873	2.29021	1.4267	1.64521	LOC101261871	NC_015439.3	45015808	45017730	-	1238	protein_coding	probable xyloglucan endotransglucosylase/hydrolase protein 8%2C transcript variant X2	-
101256840	1.6411	2.15446	1.14123	1.6456	LOC101256840	NC_015439.3	52442395	52447521	+	2854	protein_coding	protease 2%2C transcript variant X2	-
101253308	1.28299	1.89375	1.76006	1.6456	LOC101253308	NC_015438.3	2976002	2979063	+	1798	protein_coding	G2/mitotic-specific cyclin S13-7-like	Cyclin_C
101246400	1.88312	1.38842	1.66587	1.6458	LOC101246400	NC_015439.3	36337290	36339725	-	1925	protein_coding	probable N-acetyltransferase HLS1	Acetyltransf_1
101250764	2.07295	2.10226	0.762225	1.64581	LOC101250764	NC_015439.3	44444808	44446607	+	1550	protein_coding	transcription factor MYB74	Myb_DNA-binding
104646117	1.68375	1.97215	1.28349	1.64646	LOC104646117	NC_015440.3	47764048	47768011	-	3619	lncRNA	uncharacterized LOC104646117%2C transcript variant X2	-
101267994	1.52858	2.24691	1.16427	1.64658	LOC101267994	NC_015442.3	66595419	66597520	-	2102	protein_coding	ABC transporter G family member 5	ABC2_membrane
101252936	1.67673	1.73194	1.53182	1.64683	LOC101252936	NC_015439.3	20765479	20770204	+	1818	protein_coding	transmembrane protein 53	-
101267987	1.97833	1.81695	1.14831	1.64786	LOC101267987	NC_015441.3	64122605	64124553	+	1874	protein_coding	cytochrome P450 CYP82D47	p450
101263345	1.26135	2.05041	1.63202	1.64793	LOC101263345	NC_015438.3	2619201	2623392	+	2485	protein_coding	zinc finger CCCH domain-containing protein 46-like%2C transcript variant X1	zf-CCCH
101268673	1.7517	1.45646	1.7364	1.64819	LOC101268673	NC_015441.3	1505370	1506511	+	729	protein_coding	kirola-like	-
104649680	1.72163	1.41822	1.8065	1.64878	LOC104649680	NC_015447.3	41595769	41599393	+	981	lncRNA	uncharacterized LOC104649680	-
101255243	2.47014	2.29231	0.186043	1.6495	LOC101255243	NC_015446.3	68991653	68994822	-	1134	protein_coding	putative calcium-transporting ATPase 13%2C plasma membrane-type	E1-E2_ATPase
101247245	1.73256	1.3806	1.83588	1.64968	LOC101247245	NC_015438.3	247884	249564	-	1379	protein_coding	farnesoic acid carboxyl-O-methyltransferase-like	-
101248951	1.71991	1.5913	1.6462	1.65247	LOC101248951	NC_015449.3	38782157	38791817	+	3583	protein_coding	putative pentatricopeptide repeat-containing protein At1g74580%2C transcript variant X3	-
109119862	1.43864	1.7262	1.7929	1.65258	LOC109119862	NC_015440.3	66543453	66554442	+	3623	protein_coding	uncharacterized LOC109119862%2C transcript variant X3	-
101268046	1.83446	1.43931	1.68467	1.65282	LOC101268046	NC_015447.3	64712641	64727803	-	3256	protein_coding	uncharacterized LOC101268046	-
112941663	1.6293	1.86757	1.46173	1.65287	LOC112941663	NC_015443.3	3449948	3453771	+	3666	lncRNA	uncharacterized LOC112941663	-
112941341	1.20175	2.04721	1.70967	1.65287	LOC112941341	NC_015441.3	17008540	17011262	-	1234	lncRNA	uncharacterized LOC112941341	-
101263280	1.3952	2.38709	1.17902	1.65377	LOC101263280	NC_015448.3	55568209	55572456	-	1181	protein_coding	FAD-linked sulfhydryl oxidase ERV1	Evr1_Alr
112941397	1.32881	2.95261	0.680558	1.654	LOC112941397	NC_015441.3	50419790	50419913	-	124	snoRNA	small nucleolar RNA SNORD14	-
101252414	2.09161	1.23935	1.6366	1.65586	LOC101252414	NC_015444.3	65008207	65010804	-	1972	protein_coding	receptor-like serine/threonine-protein kinase At1g78530%2C transcript variant X3	Pkinase_Tyr
101251690	1.60948	2.05369	1.30583	1.65634	LOC101251690	NC_015443.3	40084284	40088271	-	2724	protein_coding	protein ROOT PRIMORDIUM DEFECTIVE 1%2C transcript variant X4	-
104648432	1.8332	1.40571	1.73049	1.65647	LOC104648432	NC_015444.3	55999827	56002284	-	1146	lncRNA	uncharacterized LOC104648432	-
104649806	1.93906	1.09291	1.93775	1.65657	LOC104649806	NC_015447.3	24748634	24764597	+	871	lncRNA	uncharacterized LOC104649806	-
101251524	0.970883	1.72584	2.27311	1.65661	LOC101251524	NC_015438.3	97295719	97296015	-	297	protein_coding	auxin-responsive protein SAUR21-like	-
101261461	2.50275	1.3165	1.151	1.65675	LOC101261461	NC_015447.3	1673530	1675233	-	1613	protein_coding	AAA-ATPase At3g50940-like	AAA
101246889	2.00693	1.80392	1.16143	1.65743	LOC101246889	NC_015448.3	4777352	4783324	-	3633	protein_coding	importin-5-like	-
112941109	1.56963	1.83743	1.56857	1.65854	LOC112941109	NC_015438.3	30938190	30957723	+	3228	lncRNA	uncharacterized LOC112941109	-
101262397	2.04463	0.677018	2.25859	1.66008	LOC101262397	NC_015449.3	21280714	21282768	-	2055	protein_coding	CBL-interacting serine/threonine-protein kinase 5-like	Pkinase
101055560	1.85192	1.76049	1.3691	1.6605	SlArf/Xyl3	NC_015441.3	59902480	59906837	-	2558	protein_coding	SlArf/Xyl3 protein	Glyco_hydro_3_C
101244988	1.69801	2.42341	0.861285	1.6609	LOC101244988	NC_015446.3	1256444	1262941	+	5046	protein_coding	disease resistance protein TAO1-like	TIR
101253281	1.57983	1.8722	1.53216	1.66139	LOC101253281	NC_015441.3	58729371	58743936	-	8227	protein_coding	uncharacterized LOC101253281%2C transcript variant X2	-
104646604	1.4881	2.04404	1.45499	1.66238	LOC104646604	NC_015440.3	65910956	65911564	-	609	protein_coding	uncharacterized LOC104646604	-
112941921	1.33744	1.18872	2.46592	1.66402	LOC112941921	NC_015444.3	59740083	59740236	-	154	snoRNA	small nucleolar RNA snoR2/U65	-
101244796	1.59846	1.32755	2.06678	1.66427	LOC101244796	NC_015445.3	62029628	62033000	+	1572	transcribed_pseudogene	monooxygenase 2-like	FAD_binding_3
101268036	1.19907	1.26556	2.53321	1.66595	LOC101268036	NC_015447.3	1451817	1456556	-	1649	pseudogene	-	MatE
101252257	2.22956	1.50413	1.2657	1.66646	LOC101252257	NC_015449.3	6422119	6426179	+	3067	protein_coding	uncharacterized protein At4g26450-like	-
101261098	1.55936	2.05584	1.3843	1.6665	LOC101261098	NC_015440.3	4561137	4567379	-	1674	protein_coding	mitochondrial phosphate carrier protein 1%2C mitochondrial%2C transcript variant X2	Mito_carr
101258661	1.69506	1.96138	1.34315	1.66653	LOC101258661	NC_015443.3	35732855	35736507	-	1433	protein_coding	calcineurin B-like protein 4%2C transcript variant X1	-
3950412	1.25936	1.11931	2.62156	1.66674	rpoA	NC_007898.3	79843	80856	-	1014	protein_coding	-	RNA_pol_A_bac
101265699	1.81892	2.13018	1.05213	1.66707	LOC101265699	NC_015448.3	8300867	8313752	+	2814	protein_coding	probable magnesium transporter NIPA4%2C transcript variant X3	DUF803
101267354	1.77778	2.2776	0.951511	1.66896	LOC101267354	NC_015438.3	90188584	90193233	-	2572	protein_coding	calmodulin-binding protein 60 C	-
101250508	1.99997	1.61221	1.39749	1.66989	LOC101250508	NC_015442.3	61320062	61326276	+	3113	protein_coding	cyclic nucleotide-gated ion channel 1-like%2C transcript variant X1	Ion_trans
101267533	1.34193	2.16855	1.49951	1.67	LOC101267533	NC_015443.3	44328480	44330454	-	1013	protein_coding	U-box domain-containing protein 35	-
101257310	1.62011	1.48716	1.90433	1.67053	LOC101257310	NC_015447.3	2675874	2677424	+	1551	protein_coding	F-box protein At3g07870-like	F-box
101245767	1.90806	1.96722	1.13713	1.6708	LOC101245767	NC_015443.3	31144423	31178594	+	5937	protein_coding	anaphase-promoting complex subunit 1	-
101248514	2.24905	1.75347	1.01041	1.67098	LOC101248514	NC_015446.3	54619223	54621261	+	1044	lncRNA	uncharacterized LOC101248514	-
101251133	1.51089	1.72294	1.78123	1.67169	LOC101251133	NC_015447.3	49664735	49666179	+	1445	protein_coding	transmembrane protein 45B	-
101246318	1.67467	2.0547	1.28653	1.67197	LOC101246318	NC_015449.3	4405420	4414797	+	2263	protein_coding	PAP-specific phosphatase HAL2-like	-
101247865	1.17478	2.81245	1.02866	1.67197	TPS7	NC_015438.3	93849872	93852778	+	2174	protein_coding	(E)-beta-ocimene synthase	-
101254772	1.59412	1.86824	1.56062	1.67433	LOC101254772	NC_015449.3	67779359	67789559	-	2920	protein_coding	protein CLT1%2C chloroplastic	-
112941375	1.46827	1.885	1.67107	1.67478	LOC112941375	NC_015441.3	51373492	51374184	+	505	lncRNA	uncharacterized LOC112941375	-
101248457	1.64849	1.78515	1.59152	1.67505	LOC101248457	NC_015440.3	3339954	3346231	-	2174	protein_coding	flap endonuclease GEN-like 2	XPG_I
101253721	1.06335	1.64366	2.32047	1.67582	LOC101253721	NC_015438.3	83494987	83498768	-	1898	protein_coding	flotillin-like protein 6%2C transcript variant X3	-
101253876	1.80071	1.94039	1.28951	1.67687	LOC101253876	NC_015449.3	67805262	67807846	-	2585	protein_coding	pentatricopeptide repeat-containing protein At4g14170-like	-
101250499	1.8966	1.66514	1.46887	1.67687	LOC101250499	NC_015441.3	50126231	50135868	-	1781	pseudogene	-	p450
101252461	1.81197	1.62525	1.6006	1.67927	LOC101252461	NC_015439.3	34425912	34429671	-	2478	protein_coding	BURP domain-containing protein 5-like	-
101261679	0.904441	2.70391	1.43175	1.68004	7k-LTP	NC_015439.3	49640566	49641066	-	501	protein_coding	lipid-transfer protein 7k-LTP	-
100736454	2.04687	1.56658	1.42687	1.6801	TCP6	NC_015443.3	43325857	43327423	-	1449	protein_coding	TCP transcription factor 6	TCP
101249409	1.71827	1.28606	2.03794	1.68075	LOC101249409	NC_015447.3	36835514	36840958	+	911	protein_coding	uncharacterized LOC101249409	-
101254654	1.27321	2.64626	1.12358	1.68102	LOC101254654	NC_015448.3	3033382	3040357	+	2103	protein_coding	protease Do-like 10%2C mitochondrial	-
101264555	1.41191	1.62918	2.00443	1.68184	LOC101264555	NC_015446.3	69208325	69209987	+	1663	protein_coding	CBL-interacting serine/threonine-protein kinase 7-like	Pkinase
101250181	1.47962	1.77676	1.78968	1.68202	LOC101250181	NC_015448.3	10562856	10565472	-	2617	protein_coding	serine/threonine-protein kinase-like protein CCR4	Pkinase
101258977	1.51988	1.64885	1.87735	1.68203	LOC101258977	NC_015445.3	4886271	4894618	+	1933	protein_coding	inositol 1%2C3%2C4-trisphosphate 5/6-kinase 4%2C transcript variant X1	-
3950397	1.32225	1.53682	2.18787	1.68231	rps8	NC_007898.3	81878	82282	-	405	protein_coding	-	-
104648817	1.80633	1.68378	1.55691	1.68234	LOC104648817	NC_015445.3	50191966	50194301	+	1870	lncRNA	uncharacterized LOC104648817	-
novel.66	2.02256	1.54236	1.48331	1.68274	-	NC_015439.3	27406820	27410261	-	3442	-	-	-
101265247	1.56118	1.77707	1.71135	1.6832	LOC101265247	NC_015443.3	45897844	45903247	+	1504	protein_coding	transcription factor E2FB-like	E2F_TDP
112941701	1.85834	1.54158	1.64971	1.68321	LOC112941701	NC_015443.3	41782683	41787725	-	967	lncRNA	uncharacterized LOC112941701%2C transcript variant X1	-
101257771	1.63379	1.97486	1.45037	1.68634	LOC101257771	NC_015442.3	62741667	62744124	-	1891	protein_coding	ABC transporter G family member 11-like	ABC2_membrane
112941241	1.51168	2.01536	1.54843	1.69182	LOC112941241	NC_015440.3	69698522	69698630	-	109	snoRNA	small nucleolar RNA snoR137	-
101264371	1.60297	2.41932	1.05332	1.69187	LOC101264371	NC_015446.3	70615065	70618013	-	1362	protein_coding	uncharacterized LOC101264371	-
108663990	1.76155	1.92697	1.38798	1.69217	LOC108663990	NC_015446.3	70367041	70367344	-	304	SRP_RNA	signal recognition particle 7S RNA	-
101247596	1.97291	2.08836	1.01551	1.69226	LOC101247596	NC_015440.3	60834695	60840509	-	4155	protein_coding	cellulose synthase-like protein D3	-
101259701	1.14999	2.56837	1.35917	1.69251	LOC101259701	NC_015439.3	41658773	41661043	+	1397	protein_coding	GDSL esterase/lipase At1g29670-like	Lipase_GDSL
109119805	1.79512	2.26728	1.01615	1.69285	LOC109119805	NC_015440.3	3612884	3613990	+	872	lncRNA	uncharacterized LOC109119805	-
3950410	1.15111	1.29106	2.63892	1.69369	ndhD	NC_007898.3	116941	118443	-	1503	protein_coding	-	-
101243841	2.33234	1.31085	1.44045	1.69455	LOC101243841	NC_015447.3	64544910	64547935	-	1201	protein_coding	E3 ubiquitin-protein ligase AIRP2	-
101267486	1.54878	1.88162	1.65491	1.69511	LOC101267486	NC_015440.3	46970	52876	-	4085	protein_coding	uncharacterized LOC101267486%2C transcript variant X2	-
101258939	1.91226	1.88373	1.28951	1.69517	LOC101258939	NC_015440.3	64044806	64049121	-	2585	pseudogene	-	p450
112941556	2.19279	1.53132	1.3637	1.69594	LOC112941556	NC_015442.3	22908652	22909660	+	526	protein_coding	uncharacterized LOC112941556	-
101264490	1.38111	1.68118	2.02977	1.69736	LOC101264490	NC_015448.3	56549233	56554985	+	1381	protein_coding	DNA repair protein RAD51 homolog 4%2C transcript variant X2	-
101257635	2.04846	1.93446	1.1147	1.6992	LOC101257635	NC_015449.3	4940522	4946400	+	1287	protein_coding	protein IQ-DOMAIN 1	-
3950401	1.32193	1.28864	2.48974	1.7001	petD	NC_007898.3	78431	79651	+	483	protein_coding	-	-
101264250	2.08684	1.79243	1.22147	1.70025	LOC101264250	NC_015446.3	30814007	30816862	-	2349	lncRNA	uncharacterized LOC101264250	-
104646641	1.9704	1.97581	1.15578	1.70067	LOC104646641	NC_015440.3	67586052	67589891	+	2446	protein_coding	zinc finger BED domain-containing protein DAYSLEEPER-like	hATC
101244272	2.47524	1.66736	0.960788	1.70113	LOC101244272	NC_015440.3	69163700	69166449	+	1787	protein_coding	EamA-like transporter family protein%2C transcript variant X2	DUF6
101253085	1.85899	1.5905	1.65504	1.70151	LOC101253085	NC_015441.3	66260381	66265477	-	2371	protein_coding	uncharacterized LOC101253085	Bromodomain
101247576	1.48891	1.51239	2.1061	1.70247	LOC101247576	NC_015447.3	59960699	59961595	+	581	protein_coding	18.0 kDa class I heat shock protein-like	-
101263817	1.21742	1.53453	2.358	1.70332	LOC101263817	NC_015443.3	964981	972266	-	1884	protein_coding	anthranilate synthase alpha subunit 1%2C chloroplastic-like%2C transcript variant X2	-
101258276	1.56689	1.89723	1.6515	1.7052	LOC101258276	NC_015444.3	30492813	30494741	-	1814	lncRNA	uncharacterized LOC101258276	-
101255770	2.26613	1.25324	1.59906	1.70614	LOC101255770	NC_015449.3	338172	339775	-	818	protein_coding	transcription factor MYB14-like	Myb_DNA-binding
101267711	2.76652	1.62421	0.727942	1.70622	LOC101267711	NC_015443.3	1264255	1266328	+	1623	protein_coding	putative protein phosphatase 2C 53	PP2C
101251995	0.742538	2.89128	1.48496	1.70626	LOC101251995	NC_015443.3	40875860	40877024	-	1165	protein_coding	uncharacterized LOC101251995	-
104646383	1.5245	1.80663	1.78929	1.7068	LOC104646383	NC_015440.3	54539423	54540719	+	1297	pseudogene	-	-
101243759	2.3184	1.59978	1.20241	1.70686	LOC101243759	NC_015448.3	1237232	1247100	+	7880	protein_coding	putative late blight resistance protein homolog R1A-3%2C transcript variant X2	NB-ARC
101257619	1.47347	1.67973	1.96864	1.70728	LOC101257619	NC_015447.3	63286309	63287594	+	1286	protein_coding	uncharacterized LOC101257619	-
101258998	2.13753	1.547	1.43881	1.70778	MCA2	NC_015438.3	93416032	93417840	-	1349	protein_coding	metacaspase 2	Peptidase_C14
101259433	1.60811	1.98857	1.52784	1.70817	LOC101259433	NC_015441.3	59260684	59265667	+	3693	protein_coding	pentatricopeptide repeat-containing protein At4g17616%2C transcript variant X4	-
101251577	1.72496	2.08233	1.31858	1.70863	LOC101251577	NC_015441.3	61211265	61212864	-	1600	protein_coding	aspartyl protease AED3	-
101261099	1.34213	1.19289	2.5909	1.70864	LOC101261099	NC_015449.3	1083302	1084480	+	901	protein_coding	zinc finger Ran-binding domain-containing protein 2-like%2C transcript variant X3	-
101255603	1.76914	2.45111	0.906074	1.70877	LOC101255603	NC_015443.3	43880944	43885647	+	2375	protein_coding	HIPL1 protein	-
101256856	2.62021	1.45075	1.05597	1.70898	LOC101256856	NC_015440.3	58463833	58464791	+	959	protein_coding	abscisic acid receptor PYL4	-
544113	1.17935	1.27282	2.67491	1.70903	MYB	NC_015443.3	36519501	36522421	-	978	protein_coding	R2R3MYB transcription factor 14	Myb_DNA-binding
544023	1.5281	2.05666	1.54289	1.70922	Frk1	NC_015440.3	1372523	1377439	-	1949	protein_coding	fructokinase%2C transcript variant X1	PfkB
101248000	0.963389	2.36209	1.80348	1.70965	LOC101248000	NC_015449.3	65826071	65829036	+	1245	protein_coding	cysteine protease XCP1-like%2C transcript variant X2	Peptidase_C1
novel.111	1.72116	1.88671	1.52794	1.71194	-	NC_015440.3	53884402	53885226	-	718	-	PF02519:Auxin responsive protein	Auxin_inducible
101260065	1.87027	1.78802	1.48108	1.71312	LOC101260065	NC_015444.3	63011810	63014766	+	2621	protein_coding	uncharacterized LOC101260065	-
101246275	1.16271	2.55893	1.41783	1.71316	LOC101246275	NC_015446.3	503929	505526	+	744	protein_coding	uncharacterized LOC101246275	-
101253474	1.85543	1.86265	1.42198	1.71336	LOC101253474	NC_015441.3	5391128	5396455	-	3105	protein_coding	putative late blight resistance protein homolog R1B-17%2C transcript variant X2	NB-ARC
101256570	2.23407	1.98564	0.923384	1.71437	LOC101256570	NC_015440.3	58401944	58404181	+	1051	protein_coding	probable WRKY transcription factor 70	WRKY
101246340	1.84872	1.95912	1.33527	1.71437	LOC101246340	NC_015441.3	56040518	56042255	-	1738	protein_coding	agamous-like MADS-box protein AGL62	SRF-TF
104647654	2.16254	1.93371	1.04715	1.71447	LOC104647654	NC_015442.3	50405097	50408487	+	3143	lncRNA	uncharacterized LOC104647654	-
101249348	1.75264	1.9608	1.43118	1.71487	LOC101249348	NC_015441.3	45683185	45686897	+	3361	protein_coding	leucine-rich repeat receptor-like protein kinase PXL1	Pkinase
104644351	2.06573	1.43102	1.6492	1.71532	LOC104644351	NC_015443.3	2054152	2058439	-	1356	lncRNA	uncharacterized LOC104644351	-
101259487	4.0745	0.0724281	1.00165	1.71619	LOC101259487	NC_015438.3	96674167	96675356	+	1011	protein_coding	embryogenic cell protein 40	-
101248901	1.51864	2.04875	1.58334	1.71691	LOC101248901	NC_015445.3	61862327	61868067	-	1519	protein_coding	(S)-ureidoglycine aminohydrolase	-
101246841	2.58159	1.59618	0.977259	1.71834	LOC101246841	NC_015444.3	55412749	55413482	-	734	protein_coding	ethylene-responsive transcription factor ERF018-like	AP2
101256759	1.8565	2.58404	0.717595	1.71938	LOC101256759	NW_020444012.1	5	1707	+	1176	protein_coding	ABC transporter G family member 11-like	ABC2_membrane
101246651	2.0841	1.60079	1.47589	1.72026	LOC101246651	NC_015445.3	60823677	60828505	+	2723	protein_coding	cinnamoyl-CoA reductase-like SNL6%2C transcript variant X1	Epimerase
101246059	2.13148	1.60617	1.42389	1.72051	LOC101246059	NC_015443.3	1352249	1355389	-	889	protein_coding	gamma-interferon-responsive lysosomal thiol protein	-
104649347	1.58159	1.15013	2.43006	1.72059	LOC104649347	NC_015446.3	66699187	66701617	+	573	lncRNA	uncharacterized LOC104649347	-
101258088	1.44577	2.05599	1.66318	1.72164	LOC101258088	NC_015445.3	63338983	63340834	+	1852	protein_coding	protein DETOXIFICATION 56-like	MatE
101250873	1.84902	1.54175	1.77682	1.72253	LOC101250873	NC_015449.3	64519104	64522415	+	2161	protein_coding	wall-associated receptor kinase-like 20	Pkinase_Tyr
101251042	2.04291	1.54784	1.57801	1.72292	LOC101251042	NC_015447.3	5518303	5525859	-	1263	protein_coding	(+)-neomenthol dehydrogenase%2C transcript variant X1	adh_short
101243629	1.76039	1.9105	1.49949	1.72346	LOC101243629	NC_015438.3	600407	602629	-	2223	protein_coding	probable polyamine transporter At3g13620	-
101254393	1.30887	1.7773	2.08552	1.7239	LOC101254393	NC_015443.3	37211577	37213053	+	1133	pseudogene	-	Abhydrolase_3
101265740	1.50878	1.90235	1.7611	1.72408	LOC101265740	NC_015443.3	43178724	43179897	-	1174	protein_coding	protein MIZU-KUSSEI 1	-
101268538	1.85369	1.89164	1.42993	1.72509	LOC101268538	NC_015439.3	45820090	45823073	-	1800	protein_coding	uncharacterized LOC101268538	-
102464819	1.76039	1.25171	2.16383	1.72531	MIR6024	NC_015438.3	83111025	83111141	-	117	miRNA	microRNA MIR6024	-
101254693	1.38344	2.2048	1.5881	1.72545	LOC101254693	NC_015442.3	30516510	30521961	-	1818	protein_coding	pyruvate dehydrogenase E1 component subunit beta-1%2C mitochondrial-like%2C transcript variant X2	-
101264746	1.59639	1.53015	2.05202	1.72619	LOC101264746	NC_015445.3	65782075	65785652	+	2052	protein_coding	embryogenesis-associated protein EMB8%2C transcript variant X4	-
101256587	2.03677	1.6679	1.47681	1.72716	LOC101256587	NC_015442.3	4911515	4913314	-	1800	pseudogene	-	UDPGT
novel.245	1.81568	1.54653	1.82107	1.72776	-	NC_015445.3	8093031	8103888	+	1225	-	PF05699:hAT family C-terminal dimerisation region	hATC
104648735	0.42814	4.34891	0.407223	1.72809	LOC104648735	NC_015445.3	23904864	23908216	-	1347	lncRNA	uncharacterized LOC104648735	-
100529127	1.67615	2.20225	1.30633	1.72824	LOC100529127	NC_015443.3	2614488	2619975	+	2261	protein_coding	cullin 1	Cullin
101262550	1.82867	1.91046	1.44592	1.72835	LOC101262550	NC_015438.3	58677	61143	-	1394	protein_coding	protein SHOOT GRAVITROPISM 5%2C transcript variant X1	-
101257951	1.29403	2.49194	1.39912	1.72836	LOC101257951	NC_015441.3	5030778	5031350	+	573	protein_coding	cysteine proteinase inhibitor 5-like	-
101252274	1.54349	2.10232	1.53995	1.72859	LOC101252274	NC_015441.3	5485069	5489229	+	2055	protein_coding	E3 ubiquitin-protein ligase WAV3-like	-
104646579	1.72291	1.69837	1.76479	1.72869	LOC104646579	NC_015440.3	67222989	67229256	-	2878	lncRNA	uncharacterized LOC104646579%2C transcript variant X8	-
101247787	1.87762	2.27937	1.032	1.72966	LOC101247787	NC_015440.3	1734729	1741174	+	1831	protein_coding	AT-hook motif nuclear-localized protein 1%2C transcript variant X1	-
101257533	1.48728	1.44206	2.26207	1.73047	LOC101257533	NC_015448.3	56357328	56358241	+	914	protein_coding	uncharacterized LOC101257533	-
101260954	1.30961	2.11632	1.76827	1.7314	LOC101260954	NC_015444.3	67335514	67336205	-	692	protein_coding	uncharacterized LOC101260954	-
101256887	1.9934	2.03456	1.16677	1.73158	LOC101256887	NC_015443.3	45924896	45929275	-	3761	protein_coding	receptor-like kinase TMK3	Pkinase
101267468	1.67853	1.97091	1.54582	1.73175	LOC101267468	NC_015448.3	482982	485656	+	2675	protein_coding	G-type lectin S-receptor-like serine/threonine-protein kinase LECRK3	Pkinase
101258730	3.00704	1.26448	0.927354	1.73296	LOC101258730	NC_015449.3	818515	822401	-	1274	protein_coding	WD repeat-containing protein 26 homolog	-
101260125	1.31101	2.54508	1.34288	1.73299	SlMMP2	NC_015441.3	44932	46125	+	1194	protein_coding	matrix metalloproteinase	PG_binding_1
101268481	1.92842	2.11866	1.15226	1.73311	LOC101268481	NC_015443.3	45113129	45116970	-	1650	protein_coding	ubiquitin carboxyl-terminal hydrolase ZUFSP%2C transcript variant X2	DUF1671
101249629	1.72356	1.79451	1.6898	1.73596	LOC101249629	NC_015441.3	54882012	54902797	-	1814	protein_coding	60S ribosomal protein L27-3-like%2C transcript variant X2	-
101247686	1.9764	2.32372	0.908611	1.73624	LOC101247686	NC_015439.3	42392016	42395511	-	2775	protein_coding	uncharacterized LOC101247686%2C transcript variant X1	-
101248387	1.16296	2.23047	1.81819	1.73721	LOC101248387	NC_015442.3	189179	190297	+	673	protein_coding	uncharacterized LOC101248387	-
101244039	1.62786	1.69207	1.89353	1.73782	LOC101244039	NC_015447.3	489945	491437	+	1493	protein_coding	uncharacterized LOC101244039	-
101243975	1.72092	1.81997	1.6735	1.73813	LOC101243975	NC_015440.3	67363975	67367662	-	2493	protein_coding	probable amino-acid racemase%2C transcript variant 3	Asp_Glu_race
3950452	1.62208	1.64287	1.95131	1.73875	ndhA	NC_007898.3	121110	123334	-	1092	protein_coding	-	-
112941399	3.65423	0.885784	0.680558	1.74019	LOC112941399	NC_015441.3	50421465	50421588	-	124	snoRNA	small nucleolar RNA SNORD14	-
101267134	2.2469	0.591716	2.38677	1.74179	LOC101267134	NC_015444.3	64580260	64581322	-	495	lncRNA	uncharacterized LOC101267134	-
101249768	2.15427	1.94059	1.13314	1.74267	LOC101249768	NC_015447.3	2981899	2983313	-	1415	protein_coding	serine/threonine-protein kinase-like protein CCR1	Pkinase_Tyr
novel.268	1.90072	2.12626	1.20844	1.74514	-	NC_015445.3	53270599	53275309	-	1257	-	-	-
101254225	1.68273	1.71496	1.83855	1.74541	LOC101254225	NC_015438.3	27849617	27863701	+	1836	pseudogene	-	-
104649213	1.70979	1.74479	1.78378	1.74612	LOC104649213	NC_015446.3	47764076	47767270	-	1301	lncRNA	uncharacterized LOC104649213	-
101267910	1.60013	1.75039	1.89119	1.74724	LOC101267910	NC_015444.3	63480640	63481643	-	1004	protein_coding	uncharacterized LOC101267910	-
101249664	1.84304	2.10612	1.29943	1.74953	LOC101249664	NC_015445.3	1322873	1326934	+	1721	protein_coding	histidine decarboxylase	-
101268839	1.71638	2.11226	1.42001	1.74955	LOC101268839	NC_015448.3	52750037	52754905	-	624	protein_coding	uncharacterized LOC101268839	-
101260676	1.52017	2.40852	1.32017	1.74962	LOC101260676	NC_015439.3	16305639	16308798	-	2493	protein_coding	pentatricopeptide repeat-containing protein At4g14850	PPR
101257873	1.66072	2.4066	1.18337	1.75023	LOC101257873	NC_015444.3	3585343	3592853	+	1419	protein_coding	tRNA-specific adenosine deaminase TAD2%2C transcript variant X1	-
101254506	1.9605	2.09502	1.19561	1.75038	LOC101254506	NC_015444.3	59152334	59160093	+	3635	protein_coding	pentatricopeptide repeat-containing protein At5g65560-like	-
101267161	1.64951	2.11327	1.49173	1.7515	LOC101267161	NC_015438.3	85328810	85332568	-	3095	protein_coding	subtilisin-like protease SBT1.1%2C transcript variant X3	Peptidase_S8
100037512	1.80672	2.23284	1.21614	1.7519	LOC100037512	NC_015443.3	45572306	45579289	-	2749	protein_coding	GAMYB-like2%2C transcript variant X2	Myb_DNA-binding
101246541	1.60285	1.51958	2.13436	1.75226	LOC101246541	NC_015443.3	39113391	39114793	-	771	protein_coding	uncharacterized LOC101246541	-
104649637	2.08757	1.7238	1.44694	1.75277	LOC104649637	NC_015447.3	51090601	51105141	-	14464	lncRNA	uncharacterized LOC104649637	-
112941690	2.11543	1.60671	1.5365	1.75288	LOC112941690	NC_015443.3	35808627	35809779	+	1071	lncRNA	uncharacterized LOC112941690	-
101267103	2.36354	1.02388	1.8717	1.75304	LOC101267103	NC_015440.3	63283597	63286206	-	2074	protein_coding	malate synthase%2C glyoxysomal	-
101265480	1.74714	2.17619	1.33591	1.75308	LOC101265480	NC_015438.3	87384298	87388996	-	3348	protein_coding	phosphatidylinositol 4-phosphate 5-kinase 6-like	PIP5K
101261622	2.10227	2.18833	0.969991	1.75353	LOC101261622	NC_015442.3	6273119	6275293	+	2175	protein_coding	pentatricopeptide repeat-containing protein At2g02980%2C chloroplastic	-
101253796	1.61693	1.67664	1.97171	1.75509	LOC101253796	NC_015443.3	40151252	40155100	+	1413	protein_coding	reticulon-like protein B22%2C transcript variant X1	-
101253087	1.61025	2.18582	1.46946	1.75518	LOC101253087	NC_015442.3	66310494	66313513	-	1407	protein_coding	uncharacterized LOC101253087	-
101262356	1.46448	2.30288	1.50008	1.75581	LOC101262356	NC_015438.3	89965574	89967590	-	1097	protein_coding	F-box protein PP2-B15-like	-
101258749	2.1803	1.71823	1.36976	1.7561	LOC101258749	NC_015442.3	2684705	2689650	-	2834	protein_coding	G-type lectin S-receptor-like serine/threonine-protein kinase At4g27290	Pkinase_Tyr
104646294	1.77504	1.74086	1.7555	1.75713	LOC104646294	NC_015440.3	34274422	34300043	+	2968	protein_coding	uncharacterized LOC104646294%2C transcript variant X2	-
101265045	1.85542	1.68602	1.73033	1.75726	LOC101265045	NC_015444.3	58633333	58639008	+	3075	protein_coding	pentatricopeptide repeat-containing protein At5g61990%2C mitochondrial-like%2C transcript variant X1	-
101261952	1.83314	1.91987	1.51891	1.75731	LOC101261952	NC_015446.3	2812864	2819377	-	3537	protein_coding	serine/threonine-protein kinase KIPK1-like%2C transcript variant X1	Pkinase
101257011	1.3882	2.27989	1.60741	1.7585	LOC101257011	NC_015438.3	87110790	87113128	+	1365	protein_coding	dof zinc finger protein DOF2.5-like	zf-Dof
101263359	1.91334	1.63389	1.72929	1.75884	LOC101263359	NC_015447.3	58732421	58734213	-	1098	protein_coding	uncharacterized LOC101263359	-
101244399	2.07992	1.70458	1.4941	1.75953	LOC101244399	NC_015445.3	58005646	58008288	-	1525	protein_coding	aspartate protease family protein	-
101263721	1.4662	2.19261	1.62104	1.75995	LOC101263721	NC_015443.3	48749704	48752680	+	1827	protein_coding	basic helix-loop-helix (bHLH) DNA-binding superfamily protein	HLH
101267548	1.99207	1.35953	1.93119	1.76093	LOC101267548	NC_015445.3	62147048	62148205	+	1158	protein_coding	ethylene-responsive transcription factor	AP2
101250676	2.31676	1.40624	1.56276	1.76192	LOC101250676	NC_015449.3	65597348	65598076	+	729	protein_coding	uncharacterized protein At1g76070-like	-
101244240	1.65434	2.20557	1.42626	1.76206	LOC101244240	NC_015439.3	25643342	25667229	-	4334	protein_coding	subtilisin-like protease SBT2.2%2C transcript variant X2	Peptidase_S8
101254055	0.892271	2.46726	1.92948	1.763	LOC101254055	NC_015439.3	39608659	39611440	-	831	protein_coding	uncharacterized protein C12B10.15c	-
101263892	2.22922	1.41222	1.65183	1.76443	LOC101263892	NC_015440.3	66092526	66094262	-	1737	protein_coding	UDP-glycosyltransferase 89B2	UDPGT
101251460	1.29403	2.14691	1.85568	1.76554	LOC101251460	NC_015440.3	64691471	64694675	-	955	protein_coding	protein SHOOT GRAVITROPISM 5	-
101255575	1.70837	1.7082	1.88115	1.76591	LOC101255575	NC_015440.3	66375173	66379314	-	1931	protein_coding	uncharacterized LOC101255575%2C transcript variant X2	-
101257162	1.47257	1.72213	2.10378	1.76616	LOC101257162	NC_015441.3	88426	92111	-	1069	protein_coding	transcription factor BHLH089-like%2C transcript variant X1	HLH
101261402	1.0673	1.67521	2.55866	1.76706	LOC101261402	NC_015440.3	66588656	66592540	+	2028	protein_coding	UDP-glucose 6-dehydrogenase 1-like%2C transcript variant X3	-
101256579	1.58824	2.02761	1.68601	1.76729	LOC101256579	NC_015440.3	64305134	64310392	+	3382	protein_coding	putative pentatricopeptide repeat-containing protein At1g64310%2C transcript variant X4	-
101246240	1.93835	1.99663	1.36748	1.76749	LOC101246240	NC_015441.3	54852481	54856273	+	3209	protein_coding	pentatricopeptide repeat-containing protein At5g01110	-
101268012	1.79982	1.9069	1.59939	1.7687	LOC101268012	NC_015444.3	66946031	66961359	+	3492	protein_coding	1%2C4-alpha-glucan-branching enzyme 3%2C chloroplastic/amyloplastic%2C transcript variant X1	-
101247728	1.57606	1.81366	1.92025	1.76999	LOC101247728	NC_015443.3	39043591	39051365	+	2521	protein_coding	GATA transcription factor 26%2C transcript variant X2	GATA
101248119	2.00543	2.23712	1.06901	1.77052	LOC101248119	NC_015444.3	64286590	64289735	+	2013	protein_coding	carbohydrate-binding X8 domain-containing protein	-
101267562	2.00747	0.963485	2.34415	1.7717	LOC101267562	NC_015438.3	89278538	89280018	-	1134	protein_coding	acetylajmalan esterase-like%2C transcript variant X3	-
104648009	1.77812	2.37059	1.17087	1.77319	LOC104648009	NC_015443.3	46976682	46978803	-	973	protein_coding	protein NRT1/ PTR FAMILY 2.3-like	-
novel.113	2.65646	1.50638	1.15737	1.7734	-	NC_015440.3	61468057	61471483	-	3427	-	-	-
101268436	1.52179	1.166	2.6338	1.77386	LOC101268436	NC_015438.3	82864330	82865114	-	785	protein_coding	CST complex subunit STN1	tRNA_anti
104645778	2.24686	1.72916	1.34829	1.77477	LOC104645778	NC_015439.3	46814043	46836402	+	17987	lncRNA	uncharacterized LOC104645778%2C transcript variant X19	-
101261922	2.34013	1.98814	0.998759	1.77568	LOC101261922	NC_015442.3	62324808	62337041	-	3591	protein_coding	potassium channel SKOR-like	Ion_trans
101255199	1.84578	2.16133	1.32046	1.77586	LOC101255199	NC_015442.3	60701717	60706284	-	1406	protein_coding	probable RNA methyltransferase At5g51130	-
101257617	1.87899	1.47734	1.97402	1.77678	LOC101257617	NC_015439.3	29920183	29923252	+	1782	protein_coding	uncharacterized LOC101257617%2C transcript variant X2	Exo_endo_phos
101261031	1.68848	1.70772	1.93827	1.77816	LOC101261031	NC_015442.3	62457382	62458796	-	1415	protein_coding	probable transcription factor At5g28040	-
101250733	1.38814	1.97247	1.97433	1.77831	LOC101250733	NC_015438.3	82320750	82327608	-	4709	protein_coding	DNA topoisomerase 2%2C transcript variant X1	DNA_gyraseB
101262440	1.97644	1.26356	2.09552	1.77851	LOC101262440	NC_015445.3	47958894	47961963	+	1188	lncRNA	uncharacterized LOC101262440	-
101246966	1.97173	2.08402	1.28276	1.7795	LOC101246966	NC_015438.3	89480899	89486945	+	1546	protein_coding	cyclin-H1-1	-
101255870	1.21772	2.62121	1.50069	1.77987	LOC101255870	NC_015440.3	66368900	66372363	-	2165	protein_coding	replication protein A 70 kDa DNA-binding subunit B	tRNA_anti
101244269	1.97664	2.23118	1.13383	1.78055	LOC101244269	NC_015440.3	68545593	68549922	-	2084	protein_coding	calcium-binding mitochondrial carrier protein SCaMC-1-like	Mito_carr
101267043	2.51802	1.29385	1.53142	1.78109	LOC101267043	NC_015445.3	63948135	63949664	-	1047	protein_coding	CASP-like protein 4A4	-
101249898	1.79516	2.12172	1.428	1.78163	LOC101249898	NC_015449.3	62755122	62757278	+	2157	protein_coding	AAA-ATPase At5g57480	AAA
104645567	1.53796	1.36694	2.44024	1.78171	LOC104645567	NC_015439.3	30212605	30214299	+	1371	protein_coding	BLOC-1-related complex subunit 8 homolog%2C transcript variant X1	-
100147723	0.968618	2.5588	1.81897	1.78213	GAD3	NC_015438.3	13023	15023	+	1531	protein_coding	glutamate decarboxylase isoform3	-
101252444	1.53461	1.51722	2.29607	1.78263	LOC101252444	NC_015438.3	88026092	88033536	+	2522	protein_coding	ankyrin repeat domain-containing protein 50-like%2C transcript variant X1	-
112942123	2.27656	1.5295	1.54236	1.78281	LOC112942123	NC_015446.3	67105702	67108748	-	2298	lncRNA	uncharacterized LOC112942123	-
101260056	2.23337	1.96496	1.15538	1.78457	LOC101260056	NC_015443.3	37031885	37041615	+	2291	protein_coding	folate-biopterin transporter 1%2C chloroplastic-like%2C transcript variant X2	-
101267254	1.99805	1.92385	1.43264	1.78485	LOC101267254	NC_015445.3	1066084	1068198	+	1237	protein_coding	cytoplasmic 60S subunit biogenesis factor REI1 homolog 1	-
101254989	1.87941	2.09561	1.38257	1.78586	LOC101254989	NC_015441.3	649464	653258	-	2411	protein_coding	ABC transporter G family member 21	ABC2_membrane
novel.339	1.62103	2.0764	1.66044	1.78595	-	NC_015448.3	10041014	10044123	+	864	-	-	-
101253781	1.74568	1.35761	2.25998	1.78776	LOC101253781	NC_015442.3	3443051	3445358	+	1699	protein_coding	zinc finger protein CONSTANS-LIKE 16-like	CCT
101255267	1.23061	3.1086	1.02833	1.78918	LOC101255267	NC_015439.3	49214117	49215388	+	1272	protein_coding	probable carboxylesterase 17	Abhydrolase_3
101267403	1.75019	1.71113	1.90682	1.78938	LOC101267403	NC_015442.3	10356300	10361800	+	2589	protein_coding	65-kDa microtubule-associated protein 8	-
543994	1.40745	2.17946	1.7835	1.79014	LOX1.1	NC_015445.3	3511815	3518294	-	2839	protein_coding	lipoxygenase	Lipoxygenase
101252635	2.01488	2.05613	1.29947	1.79016	LOC101252635	NC_015438.3	96335520	96336328	+	552	protein_coding	uncharacterized LOC101252635	-
101267768	1.7111	1.85878	1.80139	1.79042	LOC101267768	NC_015439.3	38121871	38125469	+	2949	protein_coding	uncharacterized LOC101267768%2C transcript variant X1	-
101264571	1.31368	2.06414	1.99439	1.79074	LOC101264571	NC_015439.3	24692461	24694216	-	1756	protein_coding	berberine bridge enzyme-like 21	FAD_binding_4
101262208	1.54637	2.05334	1.77481	1.79151	LOC101262208	NC_015441.3	61636128	61643473	-	2624	protein_coding	rhamnogalacturonate lyase-like%2C transcript variant X1	-
101249821	1.54826	1.37609	2.45094	1.79177	LOC101249821	NC_015442.3	1377083	1378940	+	878	protein_coding	glutathione S-transferase U17-like	GST_N
104646546	1.7563	1.78805	1.8317	1.79202	LOC104646546	NC_015440.3	70233017	70234306	-	1290	protein_coding	F-box/kelch-repeat protein At1g80440	Kelch_1
101257203	1.38783	2.18665	1.80926	1.79458	LOC101257203	NC_015438.3	204609	207586	-	1306	protein_coding	SEC14 cytosolic factor-like	-
novel.346	0.0406244	5.34382	0	1.79482	-	NC_015448.3	34690012	34691136	+	1014	-	-	-
104648194	1.76262	1.66332	1.9615	1.79582	LOC104648194	NC_015444.3	8131781	8139016	-	1893	lncRNA	uncharacterized LOC104648194	-
101255777	1.71934	1.89049	1.77929	1.79637	LOC101255777	NC_015440.3	70699217	70704513	+	2324	protein_coding	NADP-dependent malic enzyme%2C chloroplastic	Malic_M
112940538	1.49599	1.37712	2.51745	1.79685	LOC112940538	NC_015438.3	97260796	97261566	-	771	protein_coding	auxin-responsive protein SAUR19-like	-
101268703	2.34986	1.62062	1.42052	1.797	LOC101268703	NC_015444.3	61695681	61699734	-	3345	protein_coding	G-type lectin S-receptor-like serine/threonine-protein kinase At4g03230%2C transcript variant X4	Pkinase_Tyr
101256834	2.00584	2.05238	1.33299	1.79707	LOC101256834	NC_015448.3	11978545	12009268	+	4489	protein_coding	DEAD-box ATP-dependent RNA helicase FANCM%2C transcript variant X1	Helicase_C
101243643	1.59174	1.60987	2.19266	1.79809	LOC101243643	NC_015438.3	94752269	94755857	-	1501	protein_coding	PXMP2/4 family protein 4	Mpv17_PMP22
101263034	2.22312	1.1623	2.00927	1.79823	LOC101263034	NC_015443.3	37266606	37272709	+	670	lncRNA	uncharacterized LOC101263034%2C transcript variant X2	-
101255966	2.6836	1.13296	1.58058	1.79904	LOC101255966	NC_015449.3	4380583	4381570	+	614	protein_coding	uncharacterized LOC101255966	-
3950406	2.06906	1.33744	1.99092	1.79914	rps3	NC_007898.3	84528	85184	-	657	protein_coding	-	-
101253070	1.92605	1.30318	2.16838	1.7992	LOC101253070	NW_020442482.1	1146209	1151045	-	4748	lncRNA	uncharacterized LOC101253070	-
101246760	1.72262	1.29808	2.37824	1.79965	LOC101246760	NC_015438.3	84589892	84593529	-	1100	protein_coding	axial regulator YABBY 1	YABBY
104646739	2.7332	0.867593	1.79977	1.80019	LOC104646739	NC_015441.3	974134	975399	-	1266	protein_coding	uncharacterized LOC104646739	-
101253553	2.63882	1.88176	0.880037	1.8002	LOC101253553	NC_015439.3	46195979	46201468	-	3201	protein_coding	pentatricopeptide repeat-containing protein At4g20090%2C transcript variant X4	PPR
101260157	1.53434	2.05714	1.81138	1.80095	LOC101260157	NC_015444.3	67755851	67757434	+	1584	protein_coding	pentatricopeptide repeat-containing protein At5g66520-like	PPR
101260505	1.77063	1.80516	1.83146	1.80242	LOC101260505	NC_015439.3	55673348	55692046	-	2667	protein_coding	histone-lysine N-methyltransferase%2C H3 lysine-9 specific SUVH4%2C transcript variant X2	Pre-SET
101247314	1.46609	2.73281	1.20973	1.80288	LOC101247314	NC_015441.3	60983848	60985870	-	2023	protein_coding	serine/threonine-protein kinase-like protein At3g51990	Pkinase_Tyr
104645827	1.68729	0.982537	2.74146	1.80376	LOC104645827	NC_015439.3	43623927	43624634	+	708	protein_coding	uncharacterized LOC104645827	-
101255478	2.13827	2.17998	1.09513	1.80446	LOC101255478	NC_015449.3	64817421	64818075	-	655	protein_coding	VQ motif-containing protein 31	-
101255983	1.5473	2.49099	1.37559	1.80463	LOC101255983	NC_015441.3	54093856	54098544	-	1411	protein_coding	uncharacterized LOC101255983	-
101244126	1.78369	2.18358	1.44785	1.80504	LOC101244126	NC_015438.3	92061353	92064723	-	1427	protein_coding	probable sodium/metabolite cotransporter BASS1%2C chloroplastic%2C transcript variant X1	-
101249864	1.60693	1.58218	2.22751	1.80554	LOC101249864	NC_015438.3	93770693	93780814	+	4377	protein_coding	(-)-camphene/tricyclene synthase%2C chloroplastic-like%2C transcript variant X2	-
104649614	1.63797	1.67265	2.10616	1.80559	LOC104649614	NC_015447.3	56624388	56627264	+	1182	lncRNA	uncharacterized LOC104649614	-
101263819	1.6038	1.57956	2.23479	1.80605	LOC101263819	NC_015443.3	1804870	1809180	-	2851	protein_coding	BTB/POZ domain-containing protein At5g48800-like	BTB
101262432	1.91709	1.7039	1.79868	1.80655	LOC101262432	NC_015444.3	27590345	27596300	-	2983	protein_coding	uncharacterized LOC101262432%2C transcript variant X3	-
104645327	1.33665	0.972011	3.1117	1.80679	LOC104645327	NW_020443395.1	2824	3162	-	339	protein_coding	uncharacterized LOC104645327	-
101255032	1.60302	2.2221	1.5968	1.80731	LOC101255032	NC_015446.3	67829989	67839861	+	3289	protein_coding	long chain acyl-CoA synthetase 6%2C peroxisomal-like%2C transcript variant X1	AMP-binding
101258589	2.25599	1.66247	1.50643	1.8083	LOC101258589	NC_015446.3	5663	8547	+	2885	protein_coding	lectin-domain containing receptor kinase VI.3-like	Pkinase
101256533	2.21057	1.47356	1.74178	1.80864	LOC101256533	NC_015439.3	22266588	22298707	+	1683	protein_coding	uncharacterized LOC101256533%2C transcript variant X6	-
novel.102	1.56373	2.12447	1.73904	1.80908	-	NC_015440.3	11051870	11055507	-	2874	-	-	-
101245455	1.90849	2.13293	1.39358	1.81167	LOC101245455	NC_015441.3	66470792	66476722	-	2180	protein_coding	pyrophosphate--fructose 6-phosphate 1-phosphotransferase subunit alpha	PFK
101251143	1.74219	1.61728	2.08197	1.81381	LOC101251143	NC_015448.3	4991808	4996842	+	2128	protein_coding	serine/threonine-protein kinase HT1-like	Pkinase_Tyr
101252658	1.85017	1.89675	1.6946	1.81384	LOC101252658	NC_015448.3	54822989	54828274	+	4208	pseudogene	-	NB-ARC
101255240	1.9482	1.99795	1.49667	1.81427	LOC101255240	NC_015446.3	68006278	68009114	+	2199	protein_coding	heat shock 70 kDa protein 8	HSP70
101267669	1.32241	2.29195	1.82866	1.81434	LOC101267669	NC_015448.3	4693098	4693720	-	623	protein_coding	auxin-responsive protein SAUR21-like	Auxin_inducible
101246113	1.8587	1.89204	1.69234	1.81436	LOC101246113	NC_015440.3	5089967	5092559	+	2593	protein_coding	nuclear intron maturase 3%2C mitochondrial	RVT_1
101245972	2.47349	1.35288	1.61762	1.81467	LOC101245972	NC_015445.3	338189	347578	+	2165	protein_coding	protein Brevis radix-like 1	-
101257615	1.95219	2.09147	1.40043	1.8147	LOC101257615	NC_015438.3	95038646	95048600	+	8103	lncRNA	uncharacterized LOC101257615%2C transcript variant X18	-
101265946	2.05966	1.86723	1.51901	1.8153	LOC101265946	NC_015445.3	65756731	65757730	-	1000	protein_coding	uncharacterized protein At1g01500	-
101263927	1.76079	2.26511	1.42389	1.8166	LOC101263927	NC_015445.3	60248426	60253027	-	1778	protein_coding	probable xyloglucan endotransglucosylase/hydrolase protein 30	-
101249335	0.818879	2.15181	2.47989	1.81686	LOC101249335	NC_015440.3	5275591	5276930	-	1157	protein_coding	GATA transcription factor 5-like	GATA
101259239	1.10905	2.64032	1.70401	1.81779	LOC101259239	NC_015441.3	55804625	55807341	-	1040	protein_coding	bidirectional sugar transporter SWEET1-like	-
101260009	1.50299	2.01203	1.93867	1.8179	LOC101260009	NC_015439.3	38380806	38383025	+	2220	protein_coding	RING-H2 finger protein ATL46	-
101264084	1.59735	2.348	1.51032	1.81856	LOC101264084	NC_015439.3	43063254	43067661	-	1344	protein_coding	NAC domain-containing protein 73%2C transcript variant X1	NAM
101255687	2.2337	1.73715	1.4872	1.81935	LOC101255687	NC_015441.3	61353563	61359320	-	2213	protein_coding	uncharacterized LOC101255687	Myb_DNA-binding
101266767	2.11054	1.2059	2.14254	1.81966	LOC101266767	NC_015438.3	95465096	95469263	+	2232	protein_coding	abscisic acid 8'-hydroxylase 4%2C transcript variant X5	p450
101261417	1.57943	1.6504	2.22997	1.81994	LOC101261417	NC_015443.3	871169	874001	+	1930	protein_coding	uncharacterized LOC101261417	-
101244251	1.39279	2.40853	1.65925	1.82019	LOC101244251	NC_015439.3	39948072	39950792	+	2721	protein_coding	pentatricopeptide repeat-containing protein At4g21300	-
101257062	1.59355	2.00311	1.86547	1.82071	LOC101257062	NC_015441.3	2048580	2052398	-	3797	protein_coding	serine/threonine-protein kinase BRI1-like 2%2C transcript variant X2	Pkinase
104645781	1.96158	2.33622	1.16538	1.82106	LOC104645781	NC_015439.3	46421212	46422261	-	1050	protein_coding	uncharacterized LOC104645781	-
101247945	2.07736	2.05617	1.32992	1.82115	LOC101247945	NC_015445.3	50970605	50972658	+	1745	protein_coding	ankyrin repeat-containing protein ITN1-like	-
101265965	1.50471	1.94648	2.01435	1.82185	LOC101265965	NC_015447.3	3402003	3406684	-	2765	protein_coding	probable serine/threonine-protein kinase WNK10	Pkinase
101250974	1.39756	2.4222	1.64627	1.82201	SlAKR4B	NC_015440.3	61875664	61877694	+	1179	protein_coding	aldo-keto reductase 4B	Aldo_ket_red
101243908	0.563188	2.43129	2.47234	1.82227	LOC101243908	NC_015444.3	66903642	66904316	-	512	protein_coding	uncharacterized LOC101243908	-
101258619	2.01101	1.72972	1.72765	1.82279	LOC101258619	NC_015439.3	52211605	52215336	-	1905	protein_coding	probable vacuolar amino acid transporter YPQ2	-
101268143	2.47779	1.19289	1.79777	1.82281	LOC101268143	NC_015438.3	87471504	87472301	-	798	protein_coding	sigma factor binding protein 1%2C chloroplastic	-
104646713	2.2469	2.17222	1.04982	1.82298	LOC104646713	NC_015438.3	63065905	63120093	-	1990	lncRNA	uncharacterized LOC104646713%2C transcript variant X3	-
101253422	1.72086	1.24272	2.50634	1.82331	LOC101253422	NC_015446.3	67093339	67096379	+	1532	protein_coding	glutathione S-transferase PARB	GST_N
101247695	2.23414	1.47697	1.7589	1.82334	LOC101247695	NC_015448.3	53758123	53769629	-	3228	protein_coding	methyl-CpG-binding domain-containing protein 11-like%2C transcript variant X3	MBD
101249481	2.33109	1.50423	1.63545	1.82359	LOC101249481	NC_015446.3	3444437	3445959	-	1290	protein_coding	1-aminocyclopropane-1-carboxylate oxidase homolog 1	2OG-FeII_Oxy
101266457	1.65281	1.86452	1.95345	1.8236	LOC101266457	NC_015446.3	70673960	70675872	+	648	lncRNA	uncharacterized LOC101266457	-
104646450	2.11008	1.9306	1.43033	1.82367	LOC104646450	NC_015438.3	35311574	35316436	-	2655	lncRNA	uncharacterized LOC104646450	-
101255721	1.60531	2.6018	1.26487	1.82399	LOC101255721	NC_015445.3	61868711	61898363	+	5977	protein_coding	uncharacterized LOC101255721%2C transcript variant X1	SpoU_methylase
104648464	1.22676	1.63551	2.61236	1.82488	LOC104648464	NC_015444.3	47572081	47590194	+	1276	lncRNA	uncharacterized LOC104648464	-
101264040	1.61971	1.4785	2.37653	1.82491	LOC101264040	NC_015445.3	34332589	34346133	+	941	lncRNA	uncharacterized LOC101264040	-
101251255	2.12	1.65234	1.70382	1.82539	LOC101251255	NC_015449.3	563439	566260	-	1263	protein_coding	1-aminocyclopropane-1-carboxylate oxidase	2OG-FeII_Oxy
104644762	2.83794	1.75801	0.88089	1.82561	LOC104644762	NC_015448.3	52092119	52093537	-	479	lncRNA	uncharacterized LOC104644762	-
101267203	2.18505	2.09655	1.19539	1.82566	LOC101267203	NC_015440.3	3572941	3574721	-	1659	protein_coding	probable (S)-N-methylcoclaurine 3'-hydroxylase isozyme 2	p450
101260454	1.79672	2.06432	1.61596	1.82567	LOC101260454	NC_015445.3	878267	880736	+	940	protein_coding	protein FAM32A-like	-
104645717	2.55753	1.95005	0.970755	1.82611	LOC104645717	NC_015439.3	50177452	50182776	+	3431	protein_coding	uncharacterized LOC104645717%2C transcript variant X1	-
101253235	1.57907	2.54761	1.35374	1.82681	LOC101253235	NC_015438.3	98092739	98097597	-	2609	protein_coding	O-fucosyltransferase 6%2C transcript variant X2	-
101251735	1.6269	1.67735	2.1775	1.82725	LOC101251735	NC_015448.3	2894326	2901403	+	1899	protein_coding	beta-glucosidase 42	Glyco_hydro_1
101244584	2.04602	0.969865	2.46834	1.82807	LOC101244584	NC_015442.3	3372090	3373406	-	906	protein_coding	transcription factor MYB62	Myb_DNA-binding
101258574	1.80695	2.0948	1.58263	1.82813	LOC101258574	NC_015444.3	68002172	68003987	+	1573	protein_coding	auxin-responsive protein SAUR76	Auxin_inducible
101260709	1.70889	2.18502	1.59688	1.83026	LOC101260709	NC_015440.3	66233974	66235616	-	1374	protein_coding	UDP-arabinose mutase-like protein	-
101268631	1.43478	2.04707	2.01111	1.83099	LOC101268631	NC_015447.3	64897968	64903804	-	3273	protein_coding	probable leucine-rich repeat receptor-like protein kinase At5g49770	Pkinase_Tyr
101246255	2.78332	1.85536	0.855296	1.83133	LOC101246255	NC_015443.3	47545827	47548868	-	1247	protein_coding	uncharacterized protein C24B11.05%2C transcript variant X1	-
101266822	2.00026	2.23036	1.26658	1.8324	LOC101266822	NC_015442.3	6044643	6049877	-	3419	protein_coding	pentatricopeptide repeat-containing protein At2g26790%2C mitochondrial%2C transcript variant X1	-
101258339	1.80672	1.70858	1.98389	1.83306	LOC101258339	NC_015449.3	23475516	23491727	+	3061	lncRNA	uncharacterized LOC101258339%2C transcript variant X2	-
101249802	2.23107	1.59605	1.67218	1.8331	LOC101249802	NC_015449.3	64021366	64022879	+	1514	protein_coding	cation channel sperm-associated protein 2-like	-
101260945	1.98408	1.67947	1.83876	1.8341	LOC101260945	NC_015443.3	37060675	37061546	+	872	protein_coding	uncharacterized LOC101260945	-
101253400	1.98731	2.33222	1.1858	1.83511	LOC101253400	NC_015444.3	65875271	65878744	+	2171	protein_coding	pentatricopeptide repeat-containing protein At4g21705%2C mitochondrial%2C transcript variant X1	-
101254834	2.15839	1.65987	1.69343	1.83723	LOC101254834	NC_015446.3	63189781	63210630	-	6168	protein_coding	uncharacterized LOC101254834%2C transcript variant X3	-
101263111	2.0872	1.8551	1.57376	1.83869	LOC101263111	NC_015441.3	65508324	65511800	+	1421	protein_coding	spindle apparatus protein lin-5	-
101252282	1.9369	1.62452	1.95604	1.83915	LOC101252282	NC_015442.3	3385731	3387240	+	1510	protein_coding	ethylene-responsive transcription factor CRF4	-
101265111	1.97593	1.96457	1.57801	1.8395	LOC101265111	NC_015440.3	59827849	59829256	-	1230	protein_coding	transcription factor DIVARICATA	Myb_DNA-binding
novel.164	1.76313	2.27937	1.47763	1.84005	-	NC_015442.3	66044048	66049994	+	783	-	-	-
101259862	1.20586	2.50718	1.80866	1.84057	LOC101259862	NC_015445.3	2176	6112	-	2036	protein_coding	glucan endo-1%2C3-beta-glucosidase 2-like%2C transcript variant X1	Glyco_hydro_17
101258741	1.29306	1.61445	2.61745	1.84165	LOC101258741	NW_020444067.1	971	2795	-	1338	lncRNA	uncharacterized LOC101258741	-
101248380	2.41355	1.65822	1.45603	1.8426	LOC101248380	NC_015441.3	18187867	18220234	-	4354	protein_coding	ubiquitin-like-specific protease 1D%2C transcript variant X5	-
112941022	3.02335	1.34358	1.16132	1.84275	LOC112941022	NC_015439.3	33862381	33862489	+	109	snoRNA	small nucleolar RNA Z103	-
101268591	1.67173	1.60013	2.26121	1.84436	LOC101268591	NC_015444.3	65346416	65350210	+	2185	protein_coding	cytochrome P450 CYP72A219-like%2C transcript variant X1	p450
101245849	1.80035	2.41217	1.32116	1.84456	LOC101245849	NC_015443.3	34250716	34252744	+	1540	protein_coding	putative two-component response regulator ARR21%2C transcript variant X1	Myb_DNA-binding
101268475	1.62683	2.12944	1.77747	1.84458	LOC101268475	NC_015443.3	3781872	3789013	+	4178	protein_coding	kinesin-like protein KIN-14I	Kinesin
101253066	2.01504	1.86772	1.65122	1.84466	LOC101253066	NC_015440.3	54781970	54785930	+	1431	protein_coding	RING-H2 finger protein ATL22	-
101255729	1.70012	1.72163	2.11259	1.84478	LOC101255729	NC_015438.3	77381791	77386943	+	3062	protein_coding	probable inactive leucine-rich repeat receptor-like protein kinase At3g03770%2C transcript variant X4	Pkinase_Tyr
novel.19	1.68448	1.49716	2.35286	1.84483	-	NC_015438.3	20129162	20130346	-	269	-	-	-
101246865	2.50197	2.09138	0.945794	1.84638	LOC101246865	NC_015446.3	69940515	69942336	+	1383	protein_coding	1-aminocyclopropane-1-carboxylate oxidase homolog 1-like	2OG-FeII_Oxy
101268165	1.89394	1.85661	1.79734	1.8493	LOC101268165	NC_015440.3	4952761	4961371	-	2581	protein_coding	UPF0434 protein TERTU_2813%2C transcript variant X4	-
100191123	1.61191	1.33715	2.60506	1.85137	MYB12	NC_015438.3	78605039	78608308	+	1150	protein_coding	Myb12 transcription factor	Myb_DNA-binding
101251095	2.13235	1.86652	1.55541	1.85143	LOC101251095	NC_015443.3	1598404	1602026	-	2059	protein_coding	uncharacterized LOC101251095%2C transcript variant X5	-
101245601	2.09641	1.81489	1.64539	1.85223	LOC101245601	NC_015447.3	63801283	63803213	+	1513	protein_coding	heavy metal-associated isoprenylated plant protein 3	HMA
novel.337	2.12968	1.81506	1.61367	1.8528	-	NC_015448.3	3077028	3080560	+	1412	-	-	-
112940651	1.30871	2.27097	1.97887	1.85285	LOC112940651	NC_015438.3	11981653	11992875	+	661	protein_coding	uncharacterized LOC112940651	-
101256433	2.52545	1.47732	1.55739	1.85339	LOC101256433	NC_015438.3	94885304	94889725	+	3211	lncRNA	uncharacterized LOC101256433%2C transcript variant X2	-
101261644	1.30804	2.11054	2.14374	1.85411	LOC101261644	NC_015445.3	53531937	53536663	-	2047	protein_coding	uncharacterized LOC101261644	-
101266579	1.4126	2.14652	2.00704	1.85539	LOC101266579	NC_015439.3	53998633	54000041	+	917	protein_coding	uncharacterized LOC101266579%2C transcript variant X1	-
101262472	1.7649	1.68184	2.12464	1.85713	LOC101262472	NC_015439.3	48748296	48751545	+	2264	protein_coding	tubby-like F-box protein 5	Tub
101262504	1.98312	1.66982	1.92442	1.85912	LOC101262504	NC_015440.3	63435952	63439667	-	1184	protein_coding	deoxycytidylate deaminase	-
101248180	2.14282	1.7314	1.70375	1.85932	LOC101248180	NC_015440.3	61755895	61766407	+	2749	protein_coding	potassium channel SKOR-like	Ion_trans
104646552	1.79169	2.16019	1.62778	1.85988	LOC104646552	NC_015440.3	69876438	69879998	-	2644	protein_coding	putative AC transposase	hATC
101250578	1.51656	2.47726	1.59542	1.86308	LOC101250578	NC_015440.3	53554945	53555949	-	1005	protein_coding	NDR1/HIN1-like protein 26	-
101248410	1.99967	1.85809	1.73173	1.86316	LOC101248410	NC_015445.3	56771490	56788865	-	2954	lncRNA	uncharacterized LOC101248410%2C transcript variant X10	-
101257730	2.24356	1.896	1.45044	1.86333	LOC101257730	NC_015439.3	38466996	38471962	+	3130	protein_coding	high affinity nitrate transporter 2.7%2C transcript variant X2	MFS_1
101256016	1.96032	1.97778	1.65522	1.86444	LOC101256016	NC_015444.3	56165189	56171993	+	3516	protein_coding	TORTIFOLIA1-like protein 2%2C transcript variant X4	-
101260046	2.32894	1.26785	1.99791	1.8649	LOC101260046	NC_015442.3	3811893	3813307	-	1415	protein_coding	probable carboxylesterase 6	Abhydrolase_3
101245452	1.89983	1.28653	2.40936	1.86524	LOC101245452	NC_015441.3	47530078	47534970	-	1366	protein_coding	GDSL esterase/lipase At5g33370	Lipase_GDSL
101264384	1.90454	2.49122	1.20241	1.86606	LOC101264384	NC_015447.3	60274284	60283345	-	4365	protein_coding	calmodulin-interacting protein 111%2C transcript variant X1	AAA
101264899	1.40687	2.37581	1.81575	1.86614	LOC101264899	NC_015449.3	5147005	5149239	+	1464	protein_coding	putative pentatricopeptide repeat-containing protein At1g53330	-
101257877	1.55229	1.83956	2.20837	1.86674	LOC101257877	NC_015444.3	52306673	52319024	+	1433	protein_coding	omega-amidase%2C chloroplastic-like	CN_hydrolase
101250562	2.15195	2.18471	1.26365	1.86677	LOC101250562	NC_015439.3	48094240	48101682	+	4673	protein_coding	putative disease resistance protein RGA3%2C transcript variant X1	NB-ARC
104795609	0.988636	2.92899	1.68778	1.86847	MIR9479	NC_015442.3	65980874	65981123	+	250	miRNA	microRNA MIR9479	-
101259661	3.1348	1.98807	0.484996	1.86929	LOC101259661	NC_015446.3	5131890	5135877	-	2523	protein_coding	O-fucosyltransferase 19-like	-
101268258	2.32966	1.65169	1.62764	1.86966	LOC101268258	NC_015449.3	4244681	4251759	-	3059	protein_coding	C2 domain-containing protein At1g53590	C2
102464318	2.28851	1.27126	2.05113	1.8703	MIR1919b	NC_015445.3	56644523	56644666	+	144	miRNA	microRNA MIR1919b	-
novel.37	2.51254	2.178	0.921419	1.87065	-	NC_015438.3	81815695	81818910	-	1328	-	-	-
101257549	2.04761	1.96265	1.60389	1.87139	LOC101257549	NC_015440.3	69882415	69885295	-	1026	protein_coding	uncharacterized LOC101257549	Usp
101260824	1.66415	2.11299	1.83744	1.87153	LOC101260824	NC_015443.3	33046246	33049001	-	2089	protein_coding	WEB family protein At2g38370-like%2C transcript variant X1	-
101254973	1.89914	1.44681	2.26952	1.87182	LOC101254973	NC_015440.3	897722	899449	-	911	protein_coding	uncharacterized LOC101254973	-
101267755	2.36051	2.59167	0.663735	1.87197	LOC101267755	NC_015447.3	64474842	64476158	-	890	protein_coding	uncharacterized LOC101267755	-
101252245	1.66272	2.20225	1.75324	1.87274	LOC101252245	NC_015439.3	49024154	49037738	+	2563	protein_coding	DNA-directed RNA polymerase III subunit RPC5%2C transcript variant X1	-
101261990	1.81266	2.33696	1.46906	1.87289	LOC101261990	NC_015449.3	5135001	5146158	-	2075	protein_coding	anaphase-promoting complex subunit 6%2C transcript variant X2	-
101244928	2.21055	1.99784	1.412	1.87346	LOC101244928	NC_015439.3	39339543	39344841	+	3634	protein_coding	pentatricopeptide repeat-containing protein At4g19890%2C transcript variant X3	-
101258876	1.92155	2.00675	1.69763	1.87531	LOC101258876	NC_015444.3	56891391	56893105	+	1715	protein_coding	anthocyanidin 3-O-glucosyltransferase 2	UDPGT
101255628	1.82413	1.85289	1.9506	1.87587	LOC101255628	NC_015438.3	86344681	86352983	-	2270	protein_coding	E3 ubiquitin-protein ligase TRAIP%2C transcript variant X3	-
101261467	2.42198	2.58665	0.620215	1.87628	LOC101261467	NC_015438.3	97535149	97539661	-	2109	protein_coding	protein NUCLEAR FUSION DEFECTIVE 4	-
104649416	1.55446	2.7004	1.37512	1.87666	LOC104649416	NC_015446.3	71840573	71841155	+	583	protein_coding	protein RALF-like 32	-
novel.210	2.25275	1.89498	1.4834	1.87705	-	NC_015443.3	33822474	33827981	-	1024	-	-	-
novel.106	2.14374	2.28186	1.20969	1.87843	-	NC_015440.3	32303684	32307455	-	3209	-	PF17917:RNase H-like domain found in reverse transcriptase|PF17921:Integrase zinc binding domain|PF00078:Reverse transcriptase (RNA-dependent DNA polymerase)	RVT_1
101244460	1.88706	2.00448	1.74436	1.87863	LOC101244460	NC_015440.3	5042507	5048675	+	2685	protein_coding	oligopeptide transporter 7-like	OPT
101262322	1.87833	2.33063	1.42871	1.87923	LOC101262322	NC_015443.3	40070766	40083630	-	2731	protein_coding	mannosyl-oligosaccharide 1%2C2-alpha-mannosidase MNS1-like%2C transcript variant X2	-
101247290	1.70282	1.60249	2.33417	1.87983	LOC101247290	NC_015448.3	55869523	55875204	+	1645	protein_coding	exonuclease V%2C chloroplastic	-
101257754	1.94307	2.17314	1.52591	1.88071	LOC101257754	NC_015440.3	68173839	68176382	+	2544	protein_coding	putative receptor-like protein kinase At1g80870	Pkinase
101263863	1.53944	2.14673	1.95748	1.88122	LOC101263863	NC_015439.3	48723579	48726081	+	1552	protein_coding	transmembrane protein 53	-
104649337	1.46842	1.16775	3.00825	1.88147	LOC104649337	NC_015446.3	67905955	67909562	+	533	lncRNA	uncharacterized LOC104649337	-
101256925	1.10692	3.1623	1.37679	1.882	LOC101256925	NC_015438.3	88498547	88499496	+	521	protein_coding	deoxyuridine 5'-triphosphate nucleotidohydrolase-like	-
104645792	1.98647	1.97001	1.69207	1.88285	LOC104645792	NC_015439.3	45620721	45626301	+	1970	lncRNA	uncharacterized LOC104645792	-
104646905	2.29055	1.85668	1.50159	1.88294	LOC104646905	NC_015438.3	53342984	53349951	+	6625	lncRNA	uncharacterized LOC104646905%2C transcript variant X3	-
100301919	2.18666	2.06129	1.40272	1.88356	LOC100301919	NC_015443.3	35268349	35271533	-	1865	protein_coding	PI-phospholipase C PLC5	PI-PLC-X
101251359	1.954	1.78817	1.91255	1.8849	LOC101251359	NC_015449.3	1578068	1583418	-	2865	protein_coding	uncharacterized LOC101251359%2C transcript variant X2	-
101249201	2.33428	2.75814	0.562595	1.885	LOC101249201	NC_015446.3	385875	387802	-	1500	protein_coding	trihelix transcription factor GT-3b	-
101263935	2.20757	2.00132	1.44719	1.88536	LOC101263935	NC_015446.3	30846399	30849178	-	933	lncRNA	uncharacterized LOC101263935	-
104645736	1.89051	1.37075	2.3951	1.88546	LOC104645736	NC_015439.3	48980142	48982055	+	828	lncRNA	uncharacterized LOC104645736	-
101257013	1.89423	2.13254	1.62983	1.88554	LOC101257013	NC_015438.3	90671076	90674539	+	1631	protein_coding	WAT1-related protein At1g09380-like	DUF6
104648172	1.61806	2.6965	1.34664	1.88707	LOC104648172	NC_015444.3	4570757	4575441	-	2313	protein_coding	uncharacterized LOC104648172%2C transcript variant X2	-
112941993	2.29522	2.25472	1.11364	1.88786	LOC112941993	NC_015445.3	65779472	65780153	+	682	protein_coding	embryogenesis-associated protein EMB8-like	-
101267692	2.39894	2.07125	1.19352	1.8879	LOC101267692	NC_015440.3	65954047	65955689	-	1202	protein_coding	tetraspanin-8	Tetraspannin
novel.315	1.98128	1.29653	2.38627	1.88803	-	NC_015447.3	57736770	57739327	+	1892	-	-	-
544134	3.12577	1.33948	1.20066	1.88864	TSI-1	NC_015446.3	70831151	70832508	-	738	protein_coding	TSI-1 protein	-
101247016	1.87066	2.14423	1.65184	1.88891	LOC101247016	NC_015442.3	3147580	3152245	+	3705	protein_coding	LEAF RUST 10 DISEASE-RESISTANCE LOCUS RECEPTOR-LIKE PROTEIN KINASE-like 1.1%2C transcript variant X2	Pkinase
101265762	1.40779	1.94033	2.31976	1.8893	LOC101265762	NC_015438.3	1009765	1015492	+	2624	protein_coding	putative E3 ubiquitin-protein ligase LIN-2%2C transcript variant X2	-
101260831	1.82574	2.12981	1.71428	1.88994	LOC101260831	NC_015443.3	40346624	40349517	-	1093	protein_coding	protein PARTING DANCERS%2C transcript variant X3	-
101248036	2.25415	2.10987	1.30773	1.89058	LOC101248036	NC_015446.3	2258817	2266167	-	2065	protein_coding	pyruvate kinase 1%2C cytosolic	PK
544211	2.3803	1.91649	1.37685	1.89121	20ox-2	NC_015443.3	24573464	24575775	-	1471	protein_coding	gibberellin 20-oxidase-2	2OG-FeII_Oxy
112941155	2.18449	1.57175	1.91794	1.89139	LOC112941155	NC_015440.3	64196324	64196719	-	396	protein_coding	uncharacterized LOC112941155	-
101267529	0.945417	2.10071	2.62852	1.89155	LOC101267529	NC_015443.3	24755517	24756126	+	610	pseudogene	-	-
16976776	1.93643	1.4864	2.25399	1.89227	rps7	NC_007898.3	142153	142620	+	468	protein_coding	-	-
101244202	1.56035	1.61797	2.50397	1.8941	LOC101244202	NC_015444.3	61444361	61446492	-	792	protein_coding	uncharacterized LOC101244202	-
101260628	1.98521	1.88054	1.81943	1.89506	LOC101260628	NC_015440.3	64420806	64427368	-	1577	protein_coding	kinetochore protein SPC25 homolog	-
101266616	1.7736	1.42382	2.49065	1.89602	LOC101266616	NC_015449.3	66609040	66611615	+	1440	protein_coding	protein PHLOEM PROTEIN 2-LIKE A5	TIR
101252645	1.98779	2.1201	1.58191	1.8966	LOC101252645	NC_015448.3	890749	897443	-	2694	protein_coding	methyltransferase-like protein 6	-
101246898	1.93688	1.62927	2.12567	1.89727	LOC101246898	NC_015440.3	2728467	2730210	+	1191	protein_coding	E3 ubiquitin ligase PARAQUAT TOLERANCE 3-like	-
104645128	2.25503	1.91499	1.52275	1.89759	LOC104645128	NC_015449.3	64026985	64035285	+	8213	lncRNA	agamous-like MADS-box protein AGL80%2C transcript variant X2	-
34678262	0.996609	1.18105	3.51622	1.89796	rps12	NC_035963.1	27257	27628	+	372	protein_coding	-	Ribosomal_S12
101260891	1.61834	2.21492	1.86108	1.89811	LOC101260891	NC_015448.3	5346382	5355796	+	5858	protein_coding	F-box protein CPR1-like%2C transcript variant X12	-
101249714	1.54545	1.99795	2.15866	1.90069	LOC101249714	NC_015440.3	57750368	57752027	-	1466	protein_coding	uncharacterized LOC101249714	C2
novel.212	1.7529	1.81764	2.13752	1.90269	-	NC_015443.3	35769207	35771032	-	987	-	-	-
101249939	1.81178	1.91998	1.97819	1.90332	LOC101249939	NC_015444.3	52092655	52097248	+	4475	protein_coding	protein PLASTID MOVEMENT IMPAIRED 1-RELATED 1%2C transcript variant X2	LysM
101248613	2.63207	1.95327	1.12554	1.90363	LOC101248613	NC_015446.3	67258838	67263577	-	1612	protein_coding	probable E3 ubiquitin-protein ligase BAH1-like 1	-
104646286	2.06415	1.99414	1.65469	1.90433	LOC104646286	NC_015440.3	30205270	30207593	+	459	lncRNA	uncharacterized LOC104646286	-
101244337	1.47853	2.09116	2.1466	1.90543	LOC101244337	NC_015448.3	1258697	1262361	-	3204	protein_coding	protein SMAX1-LIKE 3-like	-
34678293	1.36774	1.02496	3.32392	1.90554	atp1	NC_035963.1	188669	190204	+	1536	protein_coding	-	ATP-synt_ab
101248193	2.28139	2.02769	1.41787	1.90898	LOC101248193	NC_015441.3	64283221	64286753	+	1799	protein_coding	probable 1-acyl-sn-glycerol-3-phosphate acyltransferase 4%2C transcript variant X1	Acyltransferase
101252677	1.66694	1.63224	2.43097	1.91005	LOC101252677	NC_015440.3	64858945	64861766	+	1458	protein_coding	uncharacterized LOC101252677	-
104646455	1.91362	2.01413	1.80539	1.91105	LOC104646455	NC_015440.3	58316826	58317643	+	818	protein_coding	uncharacterized LOC104646455	-
101247521	2.3539	2.528	0.853939	1.91195	LOC101247521	NC_015441.3	66510379	66511218	+	840	protein_coding	uncharacterized LOC101247521	-
104645702	2.27587	0.741688	2.71973	1.91243	LOC104645702	NC_015439.3	51962529	51963199	+	543	lncRNA	uncharacterized LOC104645702	-
100037736	1.65186	1.8658	2.22077	1.91281	tbn1	NC_015439.3	44094006	44096052	-	1197	protein_coding	endonuclease precursor-like	-
101263480	1.97027	1.49174	2.27978	1.91393	LOC101263480	NC_015447.3	65493220	65494901	-	1129	protein_coding	subtilisin-like protease SBT5.6	Peptidase_S8
101264635	4.6995	0.567235	0.475432	1.91406	LOC101264635	NC_015443.3	44957030	44959581	-	1420	protein_coding	11-beta-hydroxysteroid dehydrogenase 1B	adh_short
543785	1.29267	2.94891	1.50065	1.91408	krp2	NC_015446.3	58766365	58769034	-	956	protein_coding	p27KIP1-related-protein 2	-
101266471	2.73819	1.31045	1.69518	1.91461	LOC101266471	NC_015439.3	53061790	53063158	+	1369	protein_coding	mitogen-activated protein kinase kinase kinase 17-like	Pkinase
101260449	2.16018	2.35719	1.22684	1.91474	LOC101260449	NC_015444.3	51872210	51874135	+	1926	protein_coding	pollen-specific leucine-rich repeat extensin-like protein 1	-
101252319	1.63802	1.99508	2.11284	1.91531	LOC101252319	NC_015438.3	859885	860919	-	679	protein_coding	inactive protein RESTRICTED TEV MOVEMENT 1-like	-
104648415	1.84711	1.61922	2.28079	1.91571	LOC104648415	NC_015444.3	58837502	58844149	-	1940	protein_coding	filament-like plant protein 4%2C transcript variant X1	-
104644976	2.79386	1.5592	1.39761	1.91689	LOC104644976	NC_015449.3	45238120	45240571	+	634	lncRNA	uncharacterized LOC104644976	-
101267431	1.7877	2.36645	1.5974	1.91718	LOC101267431	NC_015445.3	57968256	57969338	+	1083	pseudogene	-	-
101247551	2.0927	2.08375	1.57948	1.91864	LOC101247551	NC_015446.3	447177	451421	-	2652	protein_coding	uncharacterized LOC101247551%2C transcript variant X4	DUF659
101252265	1.72891	2.95082	1.07796	1.91923	LOC101252265	NC_015440.3	70057994	70064091	+	3295	protein_coding	periodic tryptophan protein 2%2C transcript variant X2	WD40
101266681	2.23746	1.77558	1.74617	1.91974	LOC101266681	NC_015438.3	93424538	93429969	-	3093	protein_coding	uncharacterized LOC101266681	-
novel.118	1.93252	2.5054	1.32463	1.92085	-	NC_015440.3	71490523	71493357	-	2835	-	-	-
101267833	0.747608	1.41754	3.59918	1.92144	LOC101267833	NC_015445.3	61041511	61045275	-	1653	protein_coding	acetylornithine deacetylase-like	Peptidase_M20
104647874	1.78171	1.64693	2.33603	1.92156	LOC104647874	NC_015438.3	80962964	80963541	+	578	protein_coding	uncharacterized LOC104647874	-
101259226	1.18339	1.75299	2.82837	1.92158	LOC101259226	NC_015449.3	67667718	67668448	-	731	protein_coding	uncharacterized LOC101259226	-
101265772	1.75218	2.5157	1.5014	1.9231	LOC101265772	NC_015438.3	85285453	85294705	+	2467	protein_coding	SPX domain-containing membrane protein At4g22990-like%2C transcript variant X2	MFS_1
101255538	1.46931	2.28536	2.01567	1.92345	LOC101255538	NC_015438.3	90597509	90603310	-	1570	protein_coding	DUF724 domain-containing protein 3	Agenet
101248554	2.06951	2.18974	1.51416	1.92447	LOC101248554	NC_015440.3	55080495	55081330	-	836	protein_coding	pectinesterase inhibitor 4-like	-
101243723	2.58289	2.45331	0.738065	1.92475	LOC101243723	NC_015444.3	1617737	1621895	-	3716	protein_coding	probable LRR receptor-like serine/threonine-protein kinase At3g47570	Pkinase
101249930	2.38619	2.05387	1.33788	1.92598	LOC101249930	NC_015443.3	39991963	39997874	+	1640	protein_coding	uncharacterized LOC101249930	-
101263989	1.89753	1.49438	2.38652	1.92614	LOC101263989	NC_015449.3	66126437	66130631	+	1800	protein_coding	growth-regulating factor 4%2C transcript variant X3	-
543817	1.28266	2.3239	2.1729	1.92649	LOC543817	NC_015444.3	64436137	64437128	-	835	protein_coding	uncharacterized LOC543817	GST_N
112941980	2.56715	1.54224	1.67999	1.92979	LOC112941980	NC_015445.3	59319111	59323466	-	1733	lncRNA	uncharacterized LOC112941980	-
101261314	1.73118	2.6039	1.45499	1.93002	LOC101261314	NC_015440.3	63441787	63444221	+	1856	protein_coding	oxygen-independent coproporphyrinogen-III oxidase-like protein sll1917	Radical_SAM
101261456	2.45884	1.80769	1.52361	1.93005	LOC101261456	NC_015438.3	85670598	85672329	+	1357	protein_coding	(+)-neomenthol dehydrogenase-like	adh_short
104644509	1.86226	1.25793	2.67055	1.93025	LOC104644509	NC_015448.3	9360312	9364669	-	1181	lncRNA	uncharacterized LOC104644509%2C transcript variant X2	-
101247676	2.73332	2.36061	0.699942	1.93129	LOC101247676	NC_015447.3	62941145	62946390	-	3440	protein_coding	pentatricopeptide repeat-containing protein At5g65560%2C transcript variant X1	-
101250352	1.31524	2.22106	2.26331	1.9332	LOC101250352	NC_015447.3	59817721	59820096	+	1572	protein_coding	putative serine/threonine-protein kinase%2C transcript variant X1	Pkinase
104645740	2.05017	2.69953	1.05	1.93324	LOC104645740	NC_015439.3	48678578	48679993	-	1085	protein_coding	uncharacterized LOC104645740	-
101249353	2.02725	1.92439	1.85052	1.93405	LOC101249353	NC_015441.3	63451021	63455426	+	2987	protein_coding	NAC domain-containing protein 19-like	NAM
104646308	1.7206	1.43931	2.64364	1.93452	LOC104646308	NC_015440.3	39140318	39143792	-	1130	lncRNA	uncharacterized LOC104646308%2C transcript variant X2	-
101260407	1.78029	2.11787	1.90774	1.9353	LOC101260407	NC_015440.3	18467471	18469788	+	1734	protein_coding	COBRA-like protein 4%2C transcript variant X1	-
104649074	1.30945	1.64877	2.85023	1.93615	LOC104649074	NC_015446.3	3035358	3036865	+	1105	protein_coding	protein LITTLE ZIPPER 3%2C transcript variant X2	-
101244953	2.25737	2.10321	1.45114	1.93724	LOC101244953	NC_015442.3	4268517	4273812	+	2646	protein_coding	phosphate transporter PHO1 homolog 1	SPX
101254955	3.31757	2.21149	0.283185	1.93742	LOC101254955	NC_015438.3	94617779	94618767	-	298	lncRNA	uncharacterized LOC101254955	-
101258824	2.55398	1.99538	1.26584	1.9384	LOC101258824	NC_015449.3	783090	787921	-	2000	protein_coding	protein JASON	-
101255953	2.27957	2.02608	1.51087	1.93884	LOC101255953	NC_015439.3	37330280	37333304	-	1536	protein_coding	protein trichome birefringence-like 19	-
104645441	2.57117	1.98507	1.26104	1.93909	LOC104645441	NC_015438.3	97603575	97609442	-	4463	protein_coding	pentatricopeptide repeat-containing protein At2g16880%2C transcript variant X4	-
101258500	1.58899	2.23464	1.99848	1.94071	LOC101258500	NC_015447.3	19527853	19537260	-	2048	protein_coding	bifunctional 3-dehydroquinate dehydratase/shikimate dehydrogenase%2C chloroplastic	-
101255597	1.62769	2.20713	1.98789	1.94091	LOC101255597	NC_015443.3	1727132	1732557	+	1978	protein_coding	putative G3BP-like protein%2C transcript variant X1	RRM_1
101265380	2.59545	1.5988	1.63198	1.94208	LOC101265380	NC_015439.3	19702611	19704661	+	1603	protein_coding	chaperone protein dnaJ C76%2C chloroplastic	DnaJ
101251707	1.91986	2.31333	1.59698	1.94339	LOC101251707	NC_015445.3	60183591	60187686	+	3197	protein_coding	putative disease resistance protein RGA4	NB-ARC
101246970	2.16413	2.52042	1.14659	1.94372	LOC101246970	NC_015438.3	94843092	94845520	-	2208	protein_coding	probable indole-3-acetic acid-amido synthetase GH3.1	-
101251987	1.18826	3.64844	0.995852	1.94419	LOC101251987	NC_015442.3	61135308	61136577	+	1144	protein_coding	uncharacterized LOC101251987	-
101251177	2.66652	1.61405	1.55404	1.94487	LOC101251177	NC_015441.3	60074796	60078167	+	2153	protein_coding	thiamine pathway transporter THI73%2C transcript variant X1	MFS_1
101247292	1.66598	2.53549	1.63636	1.94594	LOC101247292	NC_015440.3	1727097	1733990	+	2403	protein_coding	uncharacterized LOC101247292%2C transcript variant X2	B3
101266239	1.91276	2.48882	1.43855	1.94671	LOC101266239	NC_015444.3	58390441	58408416	+	4798	protein_coding	uncharacterized LOC101266239%2C transcript variant X1	-
101263532	1.7849	2.21029	1.84884	1.94801	LOC101263532	NC_015444.3	66291700	66295826	-	2054	protein_coding	transcription factor bHLH123	-
101264654	2.01068	2.03911	1.79552	1.94844	LOC101264654	NC_015445.3	48720941	48723465	+	1598	lncRNA	uncharacterized LOC101264654	-
101251780	2.3918	2.04544	1.41026	1.94917	LOC101251780	NC_015442.3	64826633	64831194	-	4099	protein_coding	putative late blight resistance protein homolog R1A-3	NB-ARC
543947	1.20411	2.53471	2.10973	1.94952	MKK3	NC_015440.3	69569172	69572429	+	1381	protein_coding	MAPKK%2C transcript variant X1	Pkinase
544251	2.59258	1.9674	1.28898	1.94965	PLDa2	NC_015445.3	55703401	55707293	+	3047	protein_coding	phospholipase PLDa2	C2
101256593	1.72402	2.51038	1.61564	1.95002	LOC101256593	NC_015442.3	62878853	62884721	+	3369	protein_coding	leucine-rich repeat receptor-like protein kinase TDR	Pkinase
101258058	2.21286	1.85331	1.78717	1.95111	LOC101258058	NC_015441.3	7257859	7262851	-	1141	protein_coding	protein FATTY ACID EXPORT 1%2C chloroplastic%2C transcript variant X1	-
101248470	1.23227	1.61679	3.00531	1.95146	LOC101248470	NW_020442683.1	4273	5085	+	702	lncRNA	uncharacterized LOC101248470	-
101259500	1.66058	2.14247	2.0576	1.95355	LOC101259500	NC_015439.3	47696076	47697796	+	1538	protein_coding	uncharacterized LOC101259500	-
101260016	2.20034	2.06252	1.60108	1.95465	LOC101260016	NC_015449.3	1915173	1918797	+	3426	protein_coding	receptor-like protein kinase 5	Pkinase
101262460	1.91982	1.7906	2.16071	1.95704	LOC101262460	NC_015438.3	96217342	96220596	-	1774	protein_coding	cytochrome c biogenesis protein-like protein%2C transcript variant X1	-
101263068	1.68917	1.62144	2.56074	1.95712	LOC101263068	NC_015447.3	64338908	64342185	-	1846	protein_coding	UPF0161 protein At3g09310%2C transcript variant X2	-
101264622	1.62929	2.23799	2.00606	1.95778	LOC101264622	NC_015441.3	66347548	66353860	+	2513	protein_coding	protein S-acyltransferase 21%2C transcript variant X2	-
101266809	1.61905	2.5491	1.70579	1.95798	LOC101266809	NC_015440.3	63286751	63290455	-	1781	protein_coding	uncharacterized LOC101266809	-
101266597	1.83989	1.86242	2.17255	1.95829	LOC101266597	NC_015439.3	47236258	47237869	+	1612	protein_coding	F-box protein SKIP23-like	DUF295
101248920	1.81459	2.57698	1.48494	1.95884	LOC101248920	NC_015446.3	72528028	72533176	+	4177	protein_coding	protein spotted wilt resistance-5	NB-ARC
778273	1.41091	3.22111	1.24685	1.95962	pip1	NC_015439.3	42680235	42682099	+	1489	protein_coding	phytophthora-inhibited protease 1	Peptidase_C1
104646014	1.72408	1.69654	2.45978	1.96013	LOC104646014	NC_015439.3	48307924	48308592	+	669	protein_coding	putative glycine-rich cell wall structural protein 1	-
101251767	2.08181	1.86343	1.93581	1.96035	LOC101251767	NC_015441.3	9607872	9611071	-	2790	protein_coding	uncharacterized LOC101251767	-
101264090	2.06841	2.03638	1.77644	1.96041	LOC101264090	NC_015439.3	55251464	55257698	-	3448	protein_coding	sister chromatid cohesion 1 protein 2%2C transcript variant X1	Rad21_Rec8_N
101260840	2.95377	1.7029	1.22659	1.96109	LOC101260840	NC_015444.3	59367806	59368321	+	516	protein_coding	cytochrome b561 and DOMON domain-containing protein At5g48750	-
101245038	1.51605	2.32918	2.04096	1.96206	LOC101245038	NC_015440.3	50058518	50087260	-	2149	protein_coding	protein ESMERALDA 1-like%2C transcript variant X2	-
101255514	1.50772	2.39297	1.98563	1.96211	LOC101255514	NC_015444.3	64874610	64875470	-	765	protein_coding	heme-binding protein 2-like	-
novel.85	1.54233	2.57029	1.77731	1.96331	-	NC_015439.3	53323146	53324287	-	641	-	-	-
112941924	3.16871	1.64287	1.08191	1.96449	LOC112941924	NC_015444.3	59736259	59736414	-	156	snoRNA	small nucleolar RNA snoR2/U65	-
3950393	2.18449	0.832101	2.87691	1.9645	psbN	NC_007898.3	76248	76379	-	132	protein_coding	-	-
101244724	2.2242	1.98696	1.68546	1.96554	LOC101244724	NC_015439.3	22885088	22893011	-	4470	protein_coding	pentatricopeptide repeat-containing protein%2C transcript variant X5	-
101252788	0.990221	2.72833	2.18073	1.96643	LOC101252788	NC_015444.3	5197772	5201400	+	832	protein_coding	phospholipase A2-alpha	-
101256306	2.03907	2.33511	1.52632	1.96683	LOC101256306	NC_015444.3	60850778	60853795	-	2101	protein_coding	L-ascorbate oxidase homolog	-
101267565	2.03423	2.45374	1.41393	1.9673	LOC101267565	NC_015438.3	96326071	96327456	-	1134	protein_coding	BURP domain protein USPL1	-
101250316	1.54522	2.31131	2.04603	1.96752	LOC101250316	NC_015444.3	4982865	4983957	-	1093	protein_coding	auxin-responsive protein SAUR50	Auxin_inducible
101252308	2.83919	1.63804	1.4286	1.96861	LOC101252308	NC_015445.3	5994938	5996881	-	1243	protein_coding	uncharacterized LOC101252308%2C transcript variant X3	-
101251580	1.92678	2.00778	1.97362	1.96939	LOC101251580	NC_015441.3	65169958	65171482	+	1240	protein_coding	B-box zinc finger protein 21	zf-B_box
novel.318	2.03983	2.01444	1.85726	1.97051	-	NC_015447.3	63872184	63872910	+	727	-	-	-
101265213	1.95844	2.28462	1.6685	1.97052	LOC101265213	NC_015440.3	55777457	55782942	-	4381	protein_coding	pentatricopeptide repeat-containing protein At5g62370%2C transcript variant X2	-
101268652	2.19485	2.51622	1.20556	1.97221	LOC101268652	NC_015440.3	3170373	3174466	+	1295	protein_coding	uncharacterized protein C683.02c	-
101248932	1.90372	1.98002	2.03298	1.97224	LOC101248932	NC_015439.3	51052730	51054040	+	1017	protein_coding	uncharacterized LOC101248932	-
101247206	1.91384	1.90352	2.1004	1.97259	LOC101247206	NC_015441.3	3297633	3299553	+	904	protein_coding	protein LIGHT-DEPENDENT SHORT HYPOCOTYLS 1-like	-
101251144	1.81296	2.34564	1.76301	1.97387	LOC101251144	NC_015448.3	6018066	6019860	+	1795	protein_coding	nodulation-signaling pathway 2 protein	GRAS
778256	1.97421	2.80224	1.14692	1.97446	AADC2	NC_015445.3	1295908	1298239	-	1398	protein_coding	aromatic amino acid decarboxylase 2	-
101251862	1.07695	2.33314	2.51651	1.97553	LOC101251862	NC_015440.3	54856054	54859743	-	2448	protein_coding	protein NSP-INTERACTING KINASE 2	Pkinase_Tyr
101244747	2.3955	1.12718	2.40562	1.9761	LOC101244747	NC_015440.3	3437710	3439921	-	877	protein_coding	uncharacterized LOC101244747	-
101244998	1.62807	2.3207	1.9823	1.97702	LOC101244998	NC_015438.3	91141699	91143039	-	1341	protein_coding	pentatricopeptide repeat-containing protein At4g38150	-
101264542	1.23259	2.95792	1.74233	1.97761	LOC101264542	NC_015445.3	58169204	58171759	-	1671	protein_coding	RNA polymerase II degradation factor 1-like	-
101262812	2.02913	1.89925	2.00489	1.97776	LOC101262812	NC_015442.3	754162	759773	+	2294	protein_coding	nucleobase-ascorbate transporter 7	-
101250330	2.07311	2.16608	1.70205	1.98041	LOC101250330	NC_015446.3	3418644	3423758	-	2603	protein_coding	rho GTPase-activating protein 5-like	RhoGAP
101265542	2.4093	2.29807	1.23394	1.98044	LOC101265542	NC_015442.3	6480472	6484699	+	1402	protein_coding	F-box protein At1g70590	-
101256567	1.9784	1.9939	1.97222	1.98151	LOC101256567	NC_015449.3	60203949	60216904	-	2631	protein_coding	DNA-directed primase/polymerase protein%2C transcript variant X3	-
novel.69	1.8427	1.84911	2.25281	1.98154	-	NC_015439.3	31575292	31576595	-	693	-	-	-
101264922	1.669	1.64642	2.63012	1.98185	LOC101264922	NC_015441.3	50212208	50216816	-	2464	protein_coding	uncharacterized LOC101264922%2C transcript variant X6	-
101261936	1.77493	2.202	1.96959	1.98217	LOC101261936	NC_015445.3	62339	63452	-	1114	protein_coding	uncharacterized LOC101261936	-
112941074	1.88037	2.99274	1.07502	1.98271	LOC112941074	NC_015440.3	48438577	48440899	-	942	protein_coding	uncharacterized LOC112941074	-
101255616	1.69243	1.98672	2.27328	1.98414	LOC101255616	NC_015445.3	59491584	59497197	+	2580	protein_coding	long-chain-alcohol oxidase FAO4A-like	-
101256506	2.04754	2.25086	1.65577	1.98472	FZY2	NC_015445.3	57326349	57329700	-	1529	protein_coding	flavin monooxygenase-like protein	FMO-like
101252568	1.91054	2.27792	1.76606	1.98484	LOC101252568	NC_015449.3	65680036	65683535	-	884	lncRNA	uncharacterized LOC101252568	-
112940228	1.60493	3.80389	0.547982	1.9856	LOC112940228	NC_015447.3	958773	958849	+	77	snoRNA	small nucleolar RNA R21	-
101267773	1.92028	2.22978	1.80834	1.98613	LOC101267773	NC_015439.3	36152571	36153900	+	1330	protein_coding	uncharacterized LOC101267773	-
101255987	2.07716	2.13659	1.74516	1.9863	LOC101255987	NC_015441.3	61360201	61364688	-	2277	protein_coding	pentatricopeptide repeat-containing protein At2g27800%2C mitochondrial-like%2C transcript variant X3	-
101254423	1.97866	2.1818	1.79875	1.9864	LOC101254423	NC_015446.3	67972819	67987421	-	6662	protein_coding	uncharacterized LOC101254423	Pkinase
101259341	2.11096	2.0544	1.79988	1.98842	LOC101259341	NC_015443.3	1036148	1049098	-	6986	protein_coding	uncharacterized LOC101259341	Pkinase
104645145	2.07789	1.68482	2.20308	1.9886	LOC104645145	NC_015449.3	35457761	35459871	-	1130	lncRNA	uncharacterized LOC104645145	-
104649023	1.68942	2.3322	1.95141	1.99101	LOC104649023	NC_015446.3	13494229	13505633	+	1523	lncRNA	uncharacterized LOC104649023%2C transcript variant X2	-
novel.16	2.08867	1.80484	2.08002	1.99117	-	NC_015438.3	2236369	2237162	-	710	-	-	-
101252012	2.35307	2.40124	1.22001	1.99144	ldh1	NC_015445.3	62670602	62672879	+	1418	protein_coding	L-lactate dehydrogenase	-
101262128	1.89746	2.24407	1.83387	1.9918	LOC101262128	NC_015444.3	3859081	3864381	-	2794	protein_coding	pentatricopeptide repeat-containing protein At4g33170-like%2C transcript variant X2	-
101246276	2.00599	2.27557	1.69427	1.99194	LOC101246276	NC_015438.3	76910510	76928852	+	4682	protein_coding	uncharacterized LOC101246276	-
101245297	1.71476	1.87045	2.39515	1.99346	LOC101245297	NC_015447.3	1287329	1289140	+	1057	protein_coding	3-oxoacyl-[acyl-carrier-protein] reductase FabG	adh_short
101259137	2.03863	2.32962	1.6131	1.99378	LOC101259137	NC_015449.3	67456509	67465623	+	3946	protein_coding	FIP1[III]-like protein%2C transcript variant X1	-
101248957	2.71343	2.0556	1.21249	1.99384	LOC101248957	NC_015449.3	66499363	66501826	+	2262	protein_coding	probably inactive leucine-rich repeat receptor-like protein kinase At5g48380	Pkinase_Tyr
104647336	1.76818	1.47334	2.74506	1.99553	LOC104647336	NC_015442.3	8209688	8212708	+	1871	lncRNA	uncharacterized LOC104647336%2C transcript variant X1	-
101268688	2.01927	1.55543	2.41309	1.99593	LOC101268688	NC_015443.3	2252408	2258908	+	1224	protein_coding	protein CUP-SHAPED COTYLEDON 3-like	NAM
101262177	1.50041	2.63682	1.85125	1.99616	LOC101262177	NC_015448.3	54453512	54458494	-	1208	protein_coding	UDP-xylose transporter 1	-
101267460	2.23087	1.47556	2.2851	1.99718	LOC101267460	NC_015439.3	25273675	25274468	+	794	protein_coding	uncharacterized LOC101267460	-
101254191	2.17326	1.82184	1.99843	1.99784	LOC101254191	NC_015441.3	11922697	11925228	+	1668	protein_coding	BLADE-ON-PETIOLE protein BOP1	BTB
101251848	1.60031	1.84379	2.54989	1.998	LOC101251848	NC_015448.3	54833734	54834428	+	695	protein_coding	glutaredoxin-C6	-
112942073	2.11158	1.96907	1.91471	1.99846	LOC112942073	NC_015445.3	47240128	47312730	+	2476	lncRNA	uncharacterized LOC112942073%2C transcript variant X3	-
109119490	2.17624	2.25661	1.56571	1.99952	LOC109119490	NC_015439.3	43071306	43072895	-	1590	protein_coding	flavonol sulfotransferase-like	Sulfotransfer_1
101249891	2.35875	2.11322	1.52697	1.99965	LOC101249891	NC_015449.3	3467896	3470608	+	2183	protein_coding	putative glycerol-3-phosphate transporter 5	MFS_1
101256146	1.65462	2.95146	1.4006	2.00223	LOC101256146	NC_015439.3	49893998	49902800	-	3585	protein_coding	polyribonucleotide nucleotidyltransferase 2%2C mitochondrial	RNase_PH
novel.139	1.76039	1.94015	2.30808	2.00287	-	NC_015441.3	18171439	18176966	-	585	-	-	-
101249902	1.97087	2.02921	2.00879	2.00296	LOC101249902	NC_015440.3	70135411	70150005	-	6496	protein_coding	regulator of telomere elongation helicase 1 homolog%2C transcript variant X2	-
101261983	1.67142	2.51981	1.82041	2.00388	LOC101261983	NC_015439.3	46744865	46748751	+	2046	protein_coding	probable protein phosphatase 2C 47%2C transcript variant X2	PP2C
101255636	2.2162	1.90722	1.89173	2.00505	LOC101255636	NC_015447.3	21092749	21148541	-	3581	lncRNA	uncharacterized LOC101255636%2C transcript variant X2	-
101257419	3.12747	2.06491	0.823756	2.00538	LOC101257419	NC_015447.3	65581840	65585221	+	1613	protein_coding	phosphatidylinositol:ceramide inositolphosphotransferase 1%2C transcript variant X1	-
101249577	1.86114	2.12286	2.03348	2.00582	LOC101249577	NC_015438.3	78756346	78763886	-	2656	protein_coding	mitogen-activated protein kinase kinase kinase NPK1	Pkinase
104649442	2.30855	2.07321	1.65034	2.0107	LOC104649442	NC_015446.3	72433616	72435684	+	1713	protein_coding	geraniol 8-hydroxylase-like	p450
101245506	2.17175	2.26233	1.60263	2.01224	LOC101245506	NC_015438.3	83257139	83258902	-	1764	protein_coding	E3 ubiquitin-protein ligase ATL4	-
101260602	2.21416	1.40567	2.41753	2.01246	LOC101260602	NC_015439.3	35588218	35590635	+	1693	protein_coding	protein spinster-like	MFS_1
101254762	1.28182	2.84821	1.9098	2.01328	LOC101254762	NC_015440.3	118742	120014	-	707	protein_coding	non-specific lipid-transfer protein-like protein At2g13820	-
101256500	1.92724	2.46955	1.64709	2.01463	LOC101256500	NC_015444.3	1807923	1813408	-	3484	protein_coding	wall-associated receptor kinase-like 1	Pkinase
101245039	2.93478	1.73895	1.37236	2.01536	LOC101245039	NC_015449.3	58684320	58690371	+	1937	protein_coding	4-coumarate--CoA ligase-like	AMP-binding
101246264	1.62733	2.18034	2.2391	2.01559	LOC101246264	NC_015444.3	62424392	62429045	+	1696	protein_coding	O-acyltransferase WSD1	-
101262697	1.8788	2.62186	1.54678	2.01581	LOC101262697	NC_015449.3	59293149	59299125	-	2346	protein_coding	(6-4)DNA photolyase	-
104649694	1.93374	1.71871	2.39533	2.01592	LOC104649694	NC_015447.3	33404950	33407245	+	931	lncRNA	uncharacterized LOC104649694%2C transcript variant X1	-
101247288	3.33937	1.74829	0.960566	2.01607	LOC101247288	NC_015439.3	50583209	50585009	-	1801	protein_coding	AAA-ATPase At3g28510-like	AAA
101267289	1.90891	2.09304	2.04669	2.01621	LOC101267289	NC_015449.3	5655052	5659426	-	2393	protein_coding	DNA-dependent metalloprotease WSS1%2C transcript variant X3	-
101262729	1.83874	1.51231	2.69866	2.01657	LOC101262729	NC_015443.3	43277680	43280900	+	1501	protein_coding	isoaspartyl peptidase/L-asparaginase	Asparaginase_2
101266105	2.29739	2.09518	1.6575	2.01669	LOC101266105	NC_015440.3	56260883	56269676	+	2062	protein_coding	WD repeat-containing protein WRAP73	-
101251120	1.60873	2.94633	1.49803	2.0177	LOC101251120	NC_015438.3	903359	904203	+	845	protein_coding	protein NDR1-like	-
101243802	1.707	0.983667	3.3625	2.01772	LOC101243802	NC_015444.3	58373047	58377264	+	2196	protein_coding	uncharacterized protein	-
101257682	1.95734	2.21414	1.88342	2.0183	LOC101257682	NC_015444.3	57006589	57009557	-	1389	protein_coding	probable pectinesterase 8	-
101250753	1.76313	2.29972	1.99363	2.01883	LOC101250753	NC_015447.3	60559043	60564413	-	1799	protein_coding	squamosa promoter-binding-like protein 9	SBP
101254646	1.89117	2.24625	1.91954	2.01899	LOC101254646	NC_015438.3	98138685	98141736	-	2396	protein_coding	probable flavin-containing monooxygenase 1	FMO-like
101257052	2.08798	2.66523	1.30827	2.0205	LOC101257052	NC_015440.3	62164493	62168877	+	3735	protein_coding	putative pentatricopeptide repeat-containing protein At2g01510%2C transcript variant X1	-
101267886	2.17888	2.70391	1.17909	2.02063	LOC101267886	NC_015441.3	60792720	60793721	+	1002	protein_coding	RING-H2 finger protein ATL54-like	-
101250962	3.22036	1.86351	0.982576	2.02215	LOC101250962	NC_015449.3	2465942	2472997	+	3006	protein_coding	uncharacterized LOC101250962	-
101253627	2.44955	1.48772	2.13273	2.02333	LOC101253627	NC_015447.3	5049062	5051259	+	1009	protein_coding	uncharacterized LOC101253627	-
101254974	2.22771	1.84104	2.00164	2.02347	LOC101254974	NC_015449.3	1699283	1700336	+	1054	protein_coding	uncharacterized LOC101254974	B3
101265191	1.9753	2.43229	1.66502	2.0242	LOC101265191	NC_015448.3	2442657	2444658	-	2002	protein_coding	protein NUCLEAR FUSION DEFECTIVE 4-like	MFS_1
101264000	1.91831	2.81174	1.34444	2.02483	LOC101264000	NC_015441.3	58200352	58201575	+	1224	protein_coding	vacuolar iron transporter homolog 1-like	DUF125
101261870	2.19455	2.41578	1.46423	2.02485	LOC101261870	NC_015439.3	47616369	47619080	-	2046	protein_coding	thaumatin-like protein 1	Thaumatin
101255360	2.10131	2.52383	1.45432	2.02649	LOC101255360	NC_015439.3	37349280	37356041	-	2176	protein_coding	uncharacterized LOC101255360	-
104645553	2.89075	1.92697	1.2646	2.02744	LOC104645553	NC_015439.3	28269983	28271446	-	1368	lncRNA	uncharacterized LOC104645553	-
104644831	1.72873	2.28279	2.07432	2.02861	LOC104644831	NC_015449.3	2253464	2257654	-	834	protein_coding	uncharacterized LOC104644831	-
101257860	2.21639	2.05435	1.81622	2.02898	LOC101257860	NC_015442.3	64615872	64621437	-	1301	protein_coding	alkaline ceramidase	-
101252760	2.87147	1.29183	1.92454	2.02928	LOC101252760	NC_015440.3	54789560	54790815	+	1162	protein_coding	LEAF RUST 10 DISEASE-RESISTANCE LOCUS RECEPTOR-LIKE PROTEIN KINASE-like 2.1	-
112941401	0.664406	2.36209	3.06251	2.02967	LOC112941401	NC_015441.3	50420143	50420266	-	124	snoRNA	small nucleolar RNA SNORD14	-
101260284	1.10924	2.89045	2.09165	2.03045	LOC101260284	NC_015447.3	58649385	58651198	+	1634	protein_coding	protein RETICULATA-RELATED 3%2C chloroplastic-like	-
101244316	2.16547	1.68408	2.24332	2.03096	LOC101244316	NC_015446.3	53805393	53807066	-	1674	protein_coding	anthocyanidin 3-O-glucosyltransferase	UDPGT
112941100	1.51703	2.9041	1.67344	2.03152	LOC112941100	NC_015440.3	62737287	62737849	-	353	lncRNA	uncharacterized LOC112941100	-
101248749	1.28953	1.84654	2.95974	2.03193	LOC101248749	NC_015449.3	5801418	5804718	-	1725	protein_coding	E3 ubiquitin-protein ligase At4g11680	-
101249415	1.40515	2.16914	2.52511	2.03313	LOC101249415	NC_015439.3	52647967	52653812	+	1671	protein_coding	peptidyl-prolyl cis-trans isomerase CYP40-like	Pro_isomerase
101250055	1.1579	2.4637	2.47992	2.03384	LOC101250055	NC_015446.3	72417695	72419882	+	1424	protein_coding	aldo-keto reductases superfamily protein%2C transcript variant X1	Aldo_ket_red
101252817	1.93122	2.25083	1.92218	2.03474	LOC101252817	NC_015438.3	84858708	84867019	+	2261	protein_coding	peptidyl-prolyl cis-trans isomerase FKBP43-like	FKBP_C
101254508	2.41828	2.39361	1.29483	2.03557	LOC101254508	NC_015445.3	1513187	1516629	-	1499	protein_coding	AT-hook motif nuclear-localized protein 10-like	-
101248596	2.08119	2.04111	1.98476	2.03569	LOC101248596	NC_015445.3	1266610	1268650	-	574	protein_coding	uncharacterized LOC101248596	-
101268222	2.38145	1.85424	1.87487	2.03685	LOC101268222	NC_015446.3	64274781	64277638	+	2093	protein_coding	uncharacterized LOC101268222	-
101264193	2.02738	2.10034	1.98407	2.03726	LOC101264193	NC_015440.3	61769265	61772454	-	3190	protein_coding	uncharacterized LOC101264193	-
112940812	0	3.00102	3.11272	2.03791	LOC112940812	NC_015438.3	82060336	82060457	+	122	snoRNA	small nucleolar RNA snoR130	-
101259136	1.79467	2.65434	1.66595	2.03832	LOC101259136	NC_015449.3	66256644	66260726	+	2938	protein_coding	exocyst complex component SEC15A	-
101250147	2.31919	1.53779	2.26245	2.03981	LOC101250147	NC_015446.3	4391827	4394099	-	2273	protein_coding	L-type lectin-domain containing receptor kinase IV.1%2C transcript variant X2	Pkinase
101251846	2.00049	2.12863	1.9914	2.04017	LOC101251846	NC_015448.3	51762944	51774403	+	1552	protein_coding	1-acyl-sn-glycerol-3-phosphate acyltransferase PLS1%2C transcript variant X2	Acyltransferase
101259216	2.44086	2.08011	1.60307	2.04135	LOC101259216	NC_015440.3	216723	223097	+	2869	protein_coding	protein transport protein SEC23	-
101252220	2.02445	3.25965	0.841488	2.04186	LOC101252220	NC_015446.3	61287830	61291235	-	1404	protein_coding	GDSL esterase/lipase At4g28780	Lipase_GDSL
101265874	2.29865	2.10789	1.71918	2.0419	LOC101265874	NC_015438.3	97103892	97105369	+	1141	protein_coding	clathrin interactor 1%2C transcript variant X2	-
101248759	1.88635	1.96999	2.27035	2.04223	LOC101248759	NC_015440.3	69374287	69377139	-	1747	protein_coding	protein SAR DEFICIENT 1	-
101268407	2.1119	2.78594	1.22963	2.04249	LOC101268407	NC_015444.3	1574875	1581829	+	2191	protein_coding	protein DETOXIFICATION 16-like%2C transcript variant X3	MatE
101255651	1.69221	2.40645	2.03049	2.04305	LOC101255651	NC_015448.3	5112854	5115532	-	1023	protein_coding	DNA-directed RNA polymerases I and III subunit RPAC2-like%2C transcript variant X1	-
101257975	2.33379	2.60106	1.19526	2.04337	LOC101257975	NC_015443.3	49343064	49350204	-	2224	protein_coding	E3 ubiquitin protein ligase DRIP2-like	-
101259882	1.74097	1.73096	2.65983	2.04392	LOC101259882	NC_015438.3	85138957	85140483	+	1396	protein_coding	iridoid synthase CYC2-like	-
101266660	1.53479	2.62528	1.97254	2.04421	LOC101266660	NC_015445.3	58293633	58301132	-	3492	protein_coding	U-box domain-containing protein 52-like%2C transcript variant X3	Pkinase
101261475	2.00992	1.9849	2.14196	2.04559	LOC101261475	NC_015439.3	54121958	54125454	-	2107	protein_coding	BTB/POZ domain-containing protein At3g49900%2C transcript variant X3	BTB
101244901	2.05809	2.20624	1.88283	2.04905	LOC101244901	NC_015446.3	67386232	67397268	-	2622	protein_coding	gamma-tubulin complex component 4	-
101250761	1.98937	2.82903	1.33132	2.04991	LOC101250761	NC_015439.3	49121058	49122610	+	1553	protein_coding	pentatricopeptide repeat-containing protein At4g36680%2C mitochondrial-like	PPR
112942072	1.2744	1.73234	3.14828	2.05167	LOC112942072	NC_015445.3	63069482	63070811	+	1099	protein_coding	cytochrome P450 76C4-like	p450
112941853	1.75589	2.99641	1.40289	2.05173	LOC112941853	NC_015444.3	67112997	67114169	-	1173	protein_coding	probable long-chain-alcohol O-fatty-acyltransferase 5	-
101250569	1.66379	1.37679	3.11464	2.05174	LOC101250569	NC_015439.3	53070036	53071471	+	1436	protein_coding	mitogen-activated protein kinase kinase kinase 17-like	Pkinase
101245350	1.77536	2.49485	1.89225	2.05415	LOC101245350	NC_015441.3	2492007	2494597	+	1717	protein_coding	transcription factor SRM1-like	Myb_DNA-binding
104644751	1.86579	2.17653	2.12018	2.05417	LOC104644751	NC_015448.3	50842609	50847192	-	1489	lncRNA	uncharacterized LOC104644751%2C transcript variant X4	-
104648398	0.83641	1.57972	3.74825	2.0548	LOC104648398	NC_015444.3	61173202	61174215	+	394	lncRNA	uncharacterized LOC104648398	-
112941428	3.66162	2.03402	0.468829	2.05482	LOC112941428	NC_015441.3	3563527	3563616	-	90	snoRNA	small nucleolar RNA snoR109	-
101260108	2.28297	2.5336	1.34813	2.0549	LOC101260108	NC_015439.3	40975530	40984098	-	6604	protein_coding	nuclear pore complex protein GP210	-
3950421	2.00942	1.98441	2.17262	2.05549	rpl14	NC_007898.3	82450	82818	-	369	protein_coding	-	-
104645809	2.5463	2.01004	1.61297	2.05644	LOC104645809	NC_015439.3	44653539	44657994	+	2904	protein_coding	G-type lectin S-receptor-like serine/threonine-protein kinase At1g11330%2C transcript variant X3	Pkinase_Tyr
101244926	1.53683	1.9998	2.63395	2.05686	LOC101244926	NC_015439.3	50848473	50857992	+	4101	protein_coding	structural maintenance of chromosomes protein 4	SMC_N
543625	2.00437	2.15006	2.0177	2.05737	EXPA10	NC_015440.3	66971758	66973672	+	1192	protein_coding	expansin	-
101261932	2.76022	1.61892	1.79399	2.05771	LOC101261932	NC_015444.3	63726941	63729880	+	2940	protein_coding	G-type lectin S-receptor-like serine/threonine-protein kinase SD2-5	Pkinase
112940049	1.36226	1.89748	2.91572	2.05849	LOC112940049	NC_015438.3	80323456	80330171	-	2026	pseudogene	-	Glyco_hydro_1
101259259	1.42318	2.52984	2.22716	2.06006	LOC101259259	NC_015443.3	41604210	41606654	-	1042	protein_coding	myb family transcription factor PHL11	Myb_DNA-binding
101261281	2.76744	1.30603	2.10722	2.06023	LOC101261281	NC_015448.3	222469	224150	+	1682	protein_coding	uncharacterized protein At5g39865-like	-
104646068	1.8427	1.84911	2.49636	2.06272	LOC104646068	NC_015438.3	21841281	21844186	-	693	lncRNA	uncharacterized LOC104646068	-
101263719	2.7881	1.95452	1.44805	2.06356	LOC101263719	NC_015443.3	49159685	49161435	-	1049	protein_coding	CRIB domain-containing protein RIC6	PBD
101251303	2.99385	1.37974	1.81726	2.06362	LOC101251303	NC_015444.3	64174042	64174963	-	743	protein_coding	heavy metal-associated isoprenylated plant protein 39-like	-
101249147	2.37162	2.14032	1.6818	2.06458	LOC101249147	NC_015439.3	43104963	43106371	+	1129	protein_coding	protein DMP6-like	-
101262312	1.99967	1.33298	2.8676	2.06675	LOC101262312	NC_015442.3	66074413	66075364	-	824	pseudogene	-	-
novel.401	1.76542	2.09214	2.34415	2.06724	-	NW_020445163.1	3	1301	-	630	-	PF09713:Plant protein 1589 of unknown function (A_thal_3526)	-
101258364	2.30211	2.6944	1.20634	2.06762	LOC101258364	NC_015441.3	59340531	59386026	-	17001	protein_coding	midasin%2C transcript variant X3	AAA_5
104649010	1.94833	1.97905	2.28079	2.06939	LOC104649010	NC_015446.3	18292992	18313639	-	1604	lncRNA	uncharacterized LOC104649010%2C transcript variant X2	-
101268224	2.06237	2.70131	1.4454	2.0697	LOC101268224	NC_015446.3	66129565	66130533	+	759	protein_coding	uncharacterized LOC101268224	-
101248223	2.73589	1.65169	1.8242	2.07059	LOC101248223	NC_015445.3	51023940	51025622	+	1596	protein_coding	ankyrin repeat-containing protein At5g02620	-
101248124	1.28729	2.62198	2.30752	2.07226	LOC101248124	NC_015445.3	56706348	56707385	+	768	protein_coding	uncharacterized LOC101248124	-
101250070	2.23733	2.18906	1.79101	2.07247	LOC101250070	NC_015448.3	816885	822709	+	2433	protein_coding	5' exonuclease Apollo%2C transcript variant X1	-
101258157	1.53964	2.03868	2.63917	2.0725	LOC101258157	NC_015443.3	1815188	1818952	+	1311	protein_coding	caffeic acid 3-O-methyltransferase	-
101264881	1.93573	2.51776	1.76516	2.07288	LOC101264881	NC_015448.3	2406687	2413888	+	2523	protein_coding	probable pectate lyase 13%2C transcript variant X1	-
101252032	2.24787	1.76006	2.21115	2.07303	LOC101252032	NC_015447.3	58123533	58126773	-	2309	pseudogene	-	Sec1
112941933	1.92235	3.17308	1.12519	2.07354	LOC112941933	NC_015444.3	63022351	63022500	+	150	snoRNA	small nucleolar RNA snoR134	-
112941057	1.42908	2.41331	2.37871	2.0737	LOC112941057	NC_015440.3	11974533	11976502	-	1153	lncRNA	uncharacterized LOC112941057	-
101259063	1.84242	2.12636	2.25338	2.07405	LOC101259063	NC_015445.3	64284495	64286790	+	1498	protein_coding	uncharacterized LOC101259063	-
101261814	1.336	2.34188	2.54688	2.07492	LOC101261814	NC_015442.3	8827374	8830101	+	1110	protein_coding	uncharacterized membrane protein YuiD	-
101261506	1.70602	2.21128	2.31178	2.07636	LOC101261506	NC_015441.3	7073852	7078934	+	2392	protein_coding	uncharacterized LOC101261506%2C transcript variant X1	-
100125906	1.30084	3.00607	1.92467	2.07719	ODD	NC_015449.3	888488	891049	-	1425	protein_coding	2-oxoglutarate-dependent dioxygenase	2OG-FeII_Oxy
101248705	2.08813	1.98247	2.1632	2.07794	LOC101248705	NC_015438.3	3471523	3475703	+	1736	protein_coding	protein IQ-DOMAIN 14-like	-
101258713	1.41266	2.91292	1.91004	2.07854	LOC101258713	NC_015439.3	54215504	54219947	+	1458	protein_coding	queuosine salvage protein-like	-
101263940	1.93093	2.37981	1.92513	2.07862	LOC101263940	NC_015447.3	4094	6003	-	1600	protein_coding	protein IQ-DOMAIN 14-like	-
112940803	1.58435	1.40817	3.24574	2.07942	LOC112940803	NC_015438.3	89953926	89954029	-	104	snoRNA	small nucleolar RNA snoR69Y	-
101262938	2.94237	1.77544	1.52078	2.07953	LOC101262938	NC_015445.3	40093961	40095486	-	1526	protein_coding	uncharacterized LOC101262938	-
101256280	2.34185	1.64433	2.25486	2.08035	LOC101256280	NC_015441.3	58916762	58918597	+	1759	protein_coding	cytochrome P450 71A1-like	p450
101251230	2.09759	2.47917	1.66858	2.08178	LOC101251230	NC_015447.3	34099269	34101114	+	1846	protein_coding	protein WHAT'S THIS FACTOR 1 homolog	-
101263566	2.21323	2.64958	1.38798	2.0836	LOC101263566	NC_015448.3	3768053	3768964	-	912	protein_coding	uncharacterized LOC101263566	-
101244812	1.92118	1.77407	2.5557	2.08365	TPS37	NC_015447.3	305696	309710	-	1791	protein_coding	(3S%2C6E)-nerolidol synthase 1-like%2C transcript variant X1	-
101245695	2.26172	2.27513	1.71508	2.08398	LOC101245695	NC_015446.3	64776951	64782754	+	4808	protein_coding	probable myosin-binding protein 4%2C transcript variant X2	-
101268614	1.96158	2.31374	1.9811	2.08547	LOC101268614	NC_015446.3	72347344	72356297	+	4494	protein_coding	kinesin-like protein KIN-12B	Kinesin
101261962	1.97333	1.72953	2.5547	2.08585	LOC101261962	NC_015447.3	410306	412587	-	1503	protein_coding	metal tolerance protein 9	-
novel.167	2.1757	2.06267	2.02059	2.08632	-	NC_015442.3	3468188	3469607	-	1420	-	-	-
101055556	1.69519	2.31025	2.25732	2.08759	LOC101055556	NC_015443.3	41492900	41495018	+	729	protein_coding	IAA36	-
101261805	1.92878	2.47348	1.86277	2.08834	LOC101261805	NC_015441.3	704886	708767	+	1495	protein_coding	transcription factor bHLH30-like	HLH
101245616	2.28166	2.86834	1.11593	2.08864	LOC101245616	NC_015448.3	51265562	51267565	-	2004	protein_coding	phospholipase A1-Igamma3%2C chloroplastic	Lipase_3
104649458	2.03195	2.75825	1.47587	2.08869	LOC104649458	NC_015447.3	3104257	3109269	-	1118	lncRNA	uncharacterized LOC104649458%2C transcript variant X2	-
104648567	2.45113	2.1574	1.65756	2.0887	LOC104648567	NC_015438.3	81803402	81807102	-	1908	lncRNA	uncharacterized LOC104648567%2C transcript variant X1	-
104644524	1.47119	2.03402	2.76274	2.08932	LOC104644524	NC_015448.3	13156734	13159336	-	520	lncRNA	uncharacterized LOC104644524%2C transcript variant X1	-
101259031	2.23214	1.98392	2.05257	2.08955	LOC101259031	NC_015440.3	52962138	52967715	-	1649	protein_coding	UPF0481 protein At3g47200%2C transcript variant X1	-
novel.402	3.31104	1.86092	1.09726	2.08974	-	NW_020445350.1	8	984	+	846	-	PF03080:Neprosin	-
101261270	1.21638	3.16019	1.89289	2.08982	LOC101261270	NC_015446.3	72557249	72567552	+	1944	protein_coding	signal peptide peptidase-like 2%2C transcript variant X1	-
101255021	2.76899	1.91772	1.58391	2.0902	LOC101255021	NC_015445.3	59508639	59517809	-	2291	protein_coding	protein decapping 5	-
100527977	2.42129	1.80494	2.04813	2.09145	ARF17	NC_015448.3	6495289	6511832	-	2637	protein_coding	auxin response factor 17	Auxin_resp
novel.229	1.74547	2.24949	2.27958	2.09152	-	NC_015444.3	59893152	59897343	+	944	-	-	-
101243794	1.81655	1.71122	2.75206	2.09328	LOC101243794	NC_015443.3	46458411	46462197	+	3787	pseudogene	-	U-box
101250841	1.66968	3.09	1.52285	2.09418	LOC101250841	NC_015438.3	90443517	90446575	+	1801	protein_coding	pentatricopeptide repeat-containing protein At4g01990%2C mitochondrial	PPR
109119028	2.78479	1.80008	1.70408	2.09632	LOC109119028	NC_015449.3	65292126	65300837	-	1826	lncRNA	uncharacterized LOC109119028%2C transcript variant X1	-
101256734	1.4722	2.64213	2.17498	2.09644	LOC101256734	NC_015448.3	1942895	1946106	+	1455	protein_coding	uncharacterized protein HI_0077	-
101250842	1.7259	2.1205	2.4438	2.09673	LOC101250842	NC_015438.3	92377592	92379301	-	1623	protein_coding	uncharacterized LOC101250842	-
101254936	1.97384	1.98317	2.33577	2.0976	LOC101254936	NC_015446.3	46293927	46301488	+	3360	protein_coding	linoleate 9S-lipoxygenase-like	Lipoxygenase
101259948	2.16245	2.61227	1.52868	2.10113	LOC101259948	NC_015443.3	40417346	40422941	+	2727	protein_coding	probable serine/threonine-protein kinase At1g09600%2C transcript variant X1	Pkinase
101255331	1.48468	2.73514	2.08761	2.10248	LOC101255331	NC_015446.3	57842488	57847292	-	3084	protein_coding	probable LRR receptor-like serine/threonine-protein kinase At5g48740%2C transcript variant X1	Pkinase
101259170	2.59993	1.81915	1.88875	2.10261	LOC101259170	NC_015444.3	60489412	60492730	+	2234	protein_coding	probable WRKY transcription factor 31	WRKY
101250270	2.2172	0.98532	3.10782	2.10345	SP2G	NC_015439.3	44460601	44461726	+	706	protein_coding	protein SELF PRUNING 2G	-
101253673	2.25922	1.56177	2.49414	2.10504	LOC101253673	NC_015440.3	68263918	68267519	-	1641	protein_coding	tubby-like protein 8	Tub
100037491	2.62272	1.83388	1.85987	2.10549	LOC100037491	NC_015442.3	6033310	6038369	+	4492	protein_coding	JJH-R-like protein	NB-ARC
101252607	1.93417	2.96747	1.41514	2.10559	LOC101252607	NC_015445.3	674817	680866	+	1789	protein_coding	protein DETOXIFICATION 21-like	MatE
101256429	2.07831	1.89456	2.34718	2.10668	LOC101256429	NC_015447.3	55462717	55467516	-	2319	pseudogene	-	FAD_binding_4
101244489	1.94668	2.70345	1.67354	2.10789	LOC101244489	NC_015442.3	64765336	64767705	-	2370	protein_coding	UDP-glycosyltransferase 73C6-like	UDPGT
101250337	1.88119	1.9721	2.47041	2.1079	LOC101250337	NC_015438.3	79979073	79980721	+	854	protein_coding	uncharacterized LOC101250337	-
101266916	1.87117	1.46743	2.98773	2.10878	LOC101266916	NC_015440.3	62175801	62179267	-	1500	protein_coding	kinase-interacting family protein%2C transcript variant X2	-
104648201	2.60716	1.82571	1.89366	2.10884	LOC104648201	NC_015444.3	8928389	8932279	-	3094	lncRNA	uncharacterized LOC104648201%2C transcript variant X2	-
101254697	2.60075	1.78344	1.9456	2.10993	LOC101254697	NC_015443.3	1704428	1711892	+	4229	pseudogene	-	-
101264857	1.4678	2.14625	2.71598	2.11001	LOC101264857	NC_015438.3	72171792	72173239	+	870	lncRNA	uncharacterized LOC101264857	-
101250926	2.16317	1.88127	2.28723	2.11056	LOC101250926	NC_015446.3	67139900	67144789	-	1790	protein_coding	uncharacterized protein P8A3.02c%2C transcript variant X2	-
101264485	2.17968	2.03539	2.11962	2.11156	LOC101264485	NC_015439.3	36827551	36829794	+	1493	protein_coding	patatin-like protein 1	-
101261190	1.94488	2.26702	2.12279	2.11157	LOC101261190	NC_015439.3	41405775	41409312	-	1292	protein_coding	protein SRG1	2OG-FeII_Oxy
104646697	2.46851	1.37125	2.49691	2.11222	LOC104646697	NC_015438.3	64091054	64092651	+	1335	lncRNA	uncharacterized LOC104646697	-
101267168	2.54842	1.72413	2.06493	2.11249	LOC101267168	NC_015438.3	97746326	97747497	+	1083	protein_coding	probable BOI-related E3 ubiquitin-protein ligase 3	-
101265951	1.78285	2.2637	2.29304	2.1132	LOC101265951	NC_015446.3	8151959	8155190	+	3129	protein_coding	probably inactive leucine-rich repeat receptor-like protein kinase IMK2%2C transcript variant X2	Pkinase_Tyr
112940329	2.56079	1.98619	1.79781	2.11493	LOC112940329	NC_015448.3	21545884	21553358	-	4295	lncRNA	uncharacterized LOC112940329	-
104797201	1.31468	2.33696	2.69327	2.11497	MIR166c	NC_015438.3	92515337	92515524	-	188	miRNA	microRNA MIR166c	-
104648455	1.67565	1.73754	2.93217	2.11512	LOC104648455	NC_015444.3	49763687	49778943	-	2363	protein_coding	uncharacterized LOC104648455%2C transcript variant X19	-
101258001	2.2995	2.43936	1.60826	2.11571	LOC101258001	NC_015446.3	67202090	67211474	+	3488	protein_coding	DNA mismatch repair protein PMS1%2C transcript variant X2	-
novel.191	2.20415	1.78491	2.35808	2.11572	-	NC_015443.3	25144349	25147343	+	865	-	PF03141:Putative S-adenosyl-L-methionine-dependent methyltransferase	-
101257882	1.78823	2.11917	2.44227	2.11656	LOC101257882	NC_015445.3	52734369	52736546	+	1947	protein_coding	acyl-lipid (9-3)-desaturase%2C transcript variant X1	-
101246611	1.72205	2.67847	1.94959	2.1167	LOC101246611	NC_015440.3	70989595	70991412	-	1818	protein_coding	dof zinc finger protein DOF3.1	zf-Dof
101261683	2.41406	3.14995	0.789176	2.11773	LOC101261683	NC_015439.3	45989028	45989829	+	802	protein_coding	uncharacterized LOC101261683	-
101256627	2.06967	2.18072	2.10289	2.11776	LOC101256627	NC_015446.3	70334408	70339344	+	2468	protein_coding	long-chain-alcohol oxidase FAO1	-
101248441	2.60809	1.94977	1.79764	2.1185	LOC101248441	NC_015447.3	60087252	60088941	+	1690	protein_coding	protein ROOT PRIMORDIUM DEFECTIVE 1	-
101250954	2.75747	2.10071	1.49872	2.11897	LOC101250954	NC_015439.3	34369714	34370445	-	732	protein_coding	auxin-responsive protein SAUR50	-
101262808	2.37477	1.65067	2.33895	2.12146	LOC101262808	NC_015441.3	61665583	61689585	+	1752	protein_coding	MADS-box transcription factor 23%2C transcript variant X2	K-box
101244268	2.3457	1.61989	2.40272	2.12277	LOC101244268	NC_015449.3	66336809	66344812	-	2441	protein_coding	ubiquitin carboxyl-terminal hydrolase 18	UCH
novel.249	2.26751	2.68715	1.41939	2.12469	-	NC_015445.3	29133779	29141140	+	327	-	-	-
101260350	1.7937	2.36387	2.21743	2.125	LOC101260350	NC_015443.3	37048982	37049647	+	666	protein_coding	uncharacterized LOC101260350	-
101244875	2.30184	2.30767	1.76556	2.12502	LOC101244875	NC_015443.3	1319580	1326582	-	4643	protein_coding	putative pentatricopeptide repeat-containing protein At1g12700%2C mitochondrial%2C transcript variant X8	-
112941601	2.57457	2.74593	1.05487	2.12512	LOC112941601	NC_015442.3	4812057	4812136	-	80	snoRNA	small nucleolar RNA R160	-
101259332	2.41676	2.37243	1.58876	2.12599	LOC101259332	NC_015441.3	63830547	63831867	+	1142	protein_coding	probable carboxylesterase 2	Abhydrolase_3
101263431	2.00747	1.80207	2.57033	2.12662	LOC101263431	NC_015444.3	62753832	62755883	-	2052	protein_coding	tryptophan decarboxylase TDC1-like	-
101252377	1.96158	2.67896	1.73973	2.12676	LOC101252377	NC_015440.3	64653040	64654761	-	1722	protein_coding	fasciclin-like arabinogalactan protein 4	-
101263397	1.68612	1.95973	2.7368	2.12755	LOC101263397	NC_015440.3	65143053	65147028	+	1864	protein_coding	transcription factor BHLH089%2C transcript variant X1	HLH
101265936	2.44911	1.67718	2.26189	2.12939	LOC101265936	NC_015444.3	407984	410035	-	2052	protein_coding	BTB/POZ domain-containing protein At2g24240	K_tetra
104649738	3.01963	1.80258	1.5696	2.13061	LOC104649738	NC_015438.3	87914544	87922915	+	914	lncRNA	uncharacterized LOC104649738	-
101267342	2.07413	2.46512	1.85281	2.13069	LOC101267342	NC_015446.3	28168976	28171339	+	2062	protein_coding	josephin-like protein%2C transcript variant X1	-
novel.348	2.3892	2.14793	1.85656	2.13123	-	NC_015448.3	6346297	6348878	-	1500	-	PF03171:2OG-Fe(II) oxygenase superfamily	2OG-FeII_Oxy
101256278	2.25677	1.65035	2.4872	2.13144	LOC101256278	NC_015441.3	53206214	53209127	+	1617	protein_coding	protein UPSTREAM OF FLC%2C transcript variant X1	-
101263304	1.87523	2.05132	2.46962	2.13206	LOC101263304	NC_015441.3	6972176	6974174	+	1999	protein_coding	zeatin O-glucosyltransferase	UDPGT
101255873	1.21789	3.56573	1.6144	2.13267	LOC101255873	NW_020443973.1	290	1486	+	575	lncRNA	uncharacterized LOC101255873	-
101251772	1.66229	2.75789	1.97838	2.13285	LeANT	NC_015441.3	62515153	62518893	-	2602	protein_coding	AP2-like ethylene-responsive transcription factor ANT-like	AP2
101257330	2.75048	1.42129	2.22767	2.13314	LOC101257330	NC_015439.3	40377370	40379301	-	1932	protein_coding	UDP-glycosyltransferase 91C1-like	UDPGT
104648558	2.96212	2.12373	1.31479	2.13355	LOC104648558	NC_015444.3	66259522	66263521	+	2912	protein_coding	G-type lectin S-receptor-like serine/threonine-protein kinase At4g27290%2C transcript variant X1	Pkinase_Tyr
101253626	2.21676	2.44997	1.73754	2.13476	LOC101253626	NC_015446.3	72870538	72878600	+	2197	protein_coding	gem-associated protein 2-like%2C transcript variant X1	-
101258941	1.22599	2.88759	2.29182	2.13513	LOC101258941	NC_015441.3	1994019	1995362	+	1344	protein_coding	zeatin O-glucosyltransferase-like	UDPGT
101249551	1.82209	2.31646	2.26802	2.13553	LOC101249551	NC_015442.3	66415793	66417578	+	1786	protein_coding	lysM domain receptor-like kinase 3	Pkinase
112940067	2.41565	2.20353	1.79067	2.13661	LOC112940067	NC_015440.3	53538825	53549784	+	1296	pseudogene	-	-
101244414	2.21154	2.41557	1.78313	2.13674	LOC101244414	NC_015446.3	65992912	66010249	-	9229	protein_coding	probable inactive histone-lysine N-methyltransferase SUVR2%2C transcript variant X1	SET
101253894	2.12519	2.10923	2.17685	2.13709	LOC101253894	NC_015442.3	506475	508262	+	1163	protein_coding	probable xyloglucan endotransglucosylase/hydrolase protein 33	-
101268697	1.76795	1.61063	3.0333	2.13729	LOC101268697	NC_015443.3	42364530	42366635	+	932	misc_RNA	uncharacterized LOC101268697	-
novel.387	0.441041	0.246397	5.73093	2.13946	-	NC_015449.3	53165065	53184366	-	4845	-	PF12819:Malectin-like domain	-
101266425	1.84237	2.76249	1.81513	2.14	LOC101266425	NC_015443.3	45599686	45608555	-	3084	protein_coding	uncharacterized LOC101266425%2C transcript variant X1	-
101258635	2.19591	1.78712	2.43899	2.14068	LOC101258635	NC_015449.3	64834026	64836654	+	1557	protein_coding	putative cyclin-A3-1	Cyclin_C
104645408	2.48035	1.55614	2.39119	2.14256	LOC104645408	NC_015438.3	94623968	94624814	-	847	protein_coding	uncharacterized LOC104645408	-
101262698	2.54598	2.17447	1.71142	2.14396	LOC101262698	NC_015440.3	20716866	20722233	+	2298	protein_coding	3-phosphoinositide-dependent protein kinase 2-like%2C transcript variant X1	Pkinase
104795606	1.01088	1.79693	3.62408	2.14396	MIR390a	NC_015447.3	59448031	59448193	-	163	miRNA	microRNA MIR390a	-
101264257	2.01393	3.10436	1.31547	2.14459	LOC101264257	NC_015438.3	94089679	94104692	+	4297	protein_coding	DNA polymerase V-like%2C transcript variant X2	-
101256921	1.80637	2.09413	2.53409	2.14487	LOC101256921	NC_015438.3	88948320	88949546	+	1049	protein_coding	phosphoglycerate mutase-like protein AT74	-
101256610	1.8299	1.1927	3.41556	2.14606	LOC101256610	NC_015445.3	1810800	1811812	-	1013	protein_coding	ethylene-responsive transcription factor 2-like	AP2
101247673	2.22728	2.22064	1.99182	2.14658	LOC101247673	NC_015438.3	90481654	90494813	+	7139	pseudogene	-	Catalase
101243986	2.07605	2.57355	1.79075	2.14678	LOC101243986	NC_015441.3	59661934	59663672	-	754	lncRNA	uncharacterized LOC101243986	-
101249482	1.38116	2.73135	2.33432	2.14895	LOC101249482	NC_015446.3	1214284	1215476	+	1193	protein_coding	fasciclin-like arabinogalactan protein 12	-
104645803	3.15335	1.41909	1.88077	2.15107	LOC104645803	NC_015438.3	25765880	25770521	+	1032	lncRNA	uncharacterized LOC104645803	-
101262147	2.23059	2.43508	1.78812	2.15126	LOC101262147	NC_015446.3	17646573	17651018	+	1956	protein_coding	adenine DNA glycosylase%2C transcript variant X3	HhH-GPD
101253920	1.68135	2.55618	2.22077	2.15277	LOC101253920	NC_015445.3	65384681	65385611	-	931	protein_coding	uncharacterized LOC101253920	-
101248162	2.69886	2.19133	1.56931	2.15317	LOC101248162	NC_015448.3	1687298	1693704	-	4060	protein_coding	uncharacterized LOC101248162	-
101244125	2.23359	2.27811	1.95033	2.15401	LOC101244125	NC_015447.3	2218381	2222030	-	1125	protein_coding	glucosidase 2 subunit beta	-
101254848	1.39878	2.86485	2.2011	2.15491	LOC101254848	NC_015447.3	47031094	47034908	+	2032	protein_coding	D-3-phosphoglycerate dehydrogenase 1%2C chloroplastic-like	2-Hacid_dh_C
101257783	1.91816	3.13022	1.41722	2.1552	LOC101257783	NC_015444.3	123951	126312	+	1310	protein_coding	class V chitinase	-
101262986	1.82712	1.81586	2.82432	2.15576	LOC101262986	NC_015448.3	47345042	47355248	-	2480	protein_coding	uncharacterized LOC101262986	-
101247633	2.32399	2.14929	1.99446	2.15591	LOC101247633	NC_015444.3	58098509	58112260	-	4113	protein_coding	DExH-box ATP-dependent RNA helicase DExH6%2C transcript variant X1	HA2
112941222	2.47159	1.4645	2.53168	2.15592	LOC112941222	NC_015440.3	56924590	56924689	-	100	snoRNA	small nucleolar RNA R30/Z108	-
101247712	1.77195	2.18455	2.51762	2.15804	LOC101247712	NC_015440.3	65758463	65760803	-	2162	protein_coding	polygalacturonase 1 beta-like protein 3	-
101254340	2.04581	2.44335	1.9864	2.15852	LOC101254340	NC_015438.3	90573622	90584408	+	1933	protein_coding	intermediate cleaving peptidase 55%2C mitochondrial	Peptidase_M24
101246530	2.02819	1.80265	2.6506	2.16048	LOC101246530	NC_015441.3	64699988	64700730	+	589	protein_coding	protein RADIALIS-like 3	-
101257250	1.87716	2.7189	1.88719	2.16108	LOC101257250	NC_015440.3	70647206	70648390	+	1185	transcribed_pseudogene	uncharacterized LOC101257250	-
101248649	1.09079	1.65383	3.74625	2.16362	LOC101248649	NC_015440.3	10229192	10230002	-	642	protein_coding	uncharacterized LOC101248649	-
101258901	2.75301	1.51041	2.2281	2.16384	LOC101258901	NC_015438.3	89887700	89890641	-	1212	protein_coding	bidirectional sugar transporter SWEET16-like	-
101267058	1.83217	3.47397	1.18858	2.16491	LOC101267058	NC_015446.3	66193973	66198747	+	1349	protein_coding	exosome complex component RRP4 homolog	-
104644883	2.99184	2.14209	1.36203	2.16532	LOC104644883	NC_015438.3	91137151	91138637	-	1487	protein_coding	uncharacterized LOC104644883	-
101266628	2.18316	2.59814	1.71507	2.16546	LOC101266628	NC_015441.3	56101471	56106149	-	4453	protein_coding	receptor-like protein kinase 2	Pkinase
101261229	1.78842	1.96043	2.74784	2.16556	LOC101261229	NC_015442.3	8619146	8623638	+	691	lncRNA	uncharacterized LOC101261229	-
101256047	2.63095	2.2493	1.61695	2.16573	LOC101256047	NC_015447.3	61654557	61659554	-	1644	protein_coding	cycloartenol-C-24-methyltransferase-like	Methyltransf_11
101246705	2.33559	2.47083	1.69371	2.16671	LOC101246705	NC_015441.3	7364816	7369656	-	4202	protein_coding	pentatricopeptide repeat-containing protein At2g39620%2C transcript variant X3	PPR
101259649	2.48253	0.542268	3.49108	2.17196	LOC101259649	NC_015444.3	61947613	61949659	+	1958	protein_coding	seed biotin-containing protein SBP65-like	-
104645148	1.61542	2.68264	2.22077	2.17294	LOC104645148	NC_015449.3	34896571	34898591	+	1938	lncRNA	uncharacterized LOC104645148	-
novel.381	2.05336	2.86629	1.60004	2.17323	-	NC_015449.3	18114161	18120194	-	5115	-	-	-
101251408	2.43169	2.36448	1.7244	2.17352	LOC101251408	NC_015445.3	59731785	59738480	+	2241	protein_coding	WAT1-related protein At4g19185%2C transcript variant X3	DUF6
101261715	1.76616	2.30848	2.44761	2.17408	LOC101261715	NC_015443.3	864318	869770	-	793	protein_coding	mitochondrial import inner membrane translocase subunit TIM10-like	-
101244002	1.42199	2.50797	2.59449	2.17482	LOC101244002	NC_015443.3	24688687	24694587	-	1921	protein_coding	protein HOTHEAD	-
101249571	2.09902	2.0988	2.32921	2.17568	LOC101249571	NC_015438.3	3212554	3213024	-	471	protein_coding	uncharacterized LOC101249571	-
101254845	2.66854	2.33838	1.5207	2.17587	LOC101254845	NC_015447.3	1038536	1048393	+	2196	protein_coding	TBC1 domain family member 15%2C transcript variant X1	TBC
101259555	1.74579	2.57508	2.20675	2.17587	LOC101259555	NC_015444.3	63786068	63788017	+	1120	protein_coding	uncharacterized LOC101259555%2C transcript variant X1	-
101268684	2.34988	2.68658	1.49152	2.17599	LOC101268684	NC_015442.3	3204801	3211694	-	4102	protein_coding	uncharacterized LOC101268684	Pkinase_Tyr
101251681	2.11972	1.6956	2.71406	2.17646	LOC101251681	NC_015442.3	63906751	63909548	-	1173	protein_coding	uncharacterized LOC101251681%2C transcript variant X1	-
109120530	2.40755	2.39661	1.72626	2.1768	LOC109120530	NC_015438.3	54386541	54388251	+	1711	protein_coding	uncharacterized LOC109120530	-
104648424	3.5334	2.26592	0.733023	2.17745	LOC104648424	NC_015444.3	57035199	57036119	-	921	protein_coding	VQ motif-containing protein 22	-
101249222	2.43975	2.3054	1.7888	2.17798	LOC101249222	NC_015447.3	62265587	62267190	+	1604	protein_coding	transcription factor MYBC1-like	Myb_DNA-binding
101266017	2.45164	2.33103	1.75203	2.17823	LOC101266017	NC_015441.3	6613725	6625951	+	2890	protein_coding	thioredoxin reductase NTRC	Pyr_redox_2
101248680	2.25456	2.47204	1.81297	2.17986	LOC101248680	NC_015443.3	6848542	6884094	-	6926	protein_coding	coiled-coil domain-containing protein 93%2C transcript variant X7	-
101258179	2.02932	2.45446	2.05723	2.18034	LOC101258179	NC_015446.3	5238085	5240788	+	1969	protein_coding	laccase-17-like	-
101256848	3.14452	0.638821	2.76083	2.18139	LOC101256848	NC_015440.3	5959130	5962227	-	917	protein_coding	uncharacterized LOC101256848	-
101245312	2.35217	2.22998	1.96455	2.18224	LOC101245312	NC_015448.3	3595884	3607014	-	3686	protein_coding	GPI ethanolamine phosphate transferase 2%2C transcript variant X2	-
101266621	2.59528	1.52143	2.43213	2.18295	LOC101266621	NW_020444375.1	289	2509	-	1492	protein_coding	G-type lectin S-receptor-like serine/threonine-protein kinase At4g27290	Pkinase_Tyr
101258808	2.03503	2.47772	2.03692	2.18322	LOC101258808	NC_015439.3	52339223	52347416	+	5505	protein_coding	uncharacterized LOC101258808%2C transcript variant X19	-
3950427	2.08509	1.80802	2.6567	2.18327	rpl16	NC_007898.3	82944	84366	-	405	protein_coding	-	-
novel.178	2.79561	2.06562	1.69054	2.18393	-	NC_015442.3	41168208	41204400	-	1913	-	-	-
101250649	2.29788	2.1173	2.1378	2.18433	LOC101250649	NC_015447.3	64051162	64054873	-	1954	pseudogene	-	AP2
104648595	1.94267	2.69709	1.91728	2.18568	LOC104648595	NC_015445.3	392765	396824	+	2959	lncRNA	uncharacterized LOC104648595%2C transcript variant X1	-
101249759	2.15245	2.45727	1.95001	2.18658	LOC101249759	NC_015446.3	62397535	62409131	+	4306	protein_coding	mediator of RNA polymerase II transcription subunit 33A-like	-
543857	1.64773	2.13894	2.77596	2.18754	LOC543857	NC_015446.3	64517493	64519845	+	1927	protein_coding	probable WRKY transcription factor 21%2C transcript variant X2	WRKY
112941497	0.434527	4.17104	1.9584	2.18799	LOC112941497	NC_015442.3	39745790	39746440	+	558	lncRNA	uncharacterized LOC112941497%2C transcript variant X2	-
101258576	1.3818	2.96607	2.21655	2.18814	LOC101258576	NC_015445.3	2700118	2702119	-	1580	protein_coding	probable WRKY transcription factor 53	WRKY
101250230	2.30023	1.78185	2.48585	2.18931	LOC101250230	NC_015444.3	1147478	1151918	-	1952	protein_coding	GPI mannosyltransferase 3	Glyco_transf_22
[truncated: 15,874 more rows]

## Sheet: Suppl Table 3 FPKM_NI_200mM
gene_id	NB_S1	NB_S2	NB_S3	non-inoculated 200mM NaCl	gene_name	gene_chr	gene_start	gene_end	gene_strand	gene_length	gene_biotype	gene_description	tf_family
104646788	0.857776	0.848825	1.294	1.0002	LOC104646788	NC_015441.3	3187168	3196821	-	1311	protein_coding	loricrin-like	-
104648989	0.954082	1.74255	0.304238	1.00029	LOC104648989	NC_015445.3	58595003	58596678	+	544	lncRNA	uncharacterized LOC104648989	-
novel.86	1.05632	0.768666	1.17588	1.00029	-	NC_015439.3	54205396	54207647	-	2252	-	-	-
101265806	0.772352	0.687986	1.54197	1.00077	LOC101265806	NC_015440.3	52147625	52150200	+	2576	protein_coding	G-type lectin S-receptor-like serine/threonine-protein kinase LECRK1	Pkinase
101251254	0.737245	1.79536	0.470185	1.00093	LOC101251254	NC_015439.3	34543747	34546688	+	1056	protein_coding	expression of terpenoids 1	-
101247206	0.765517	1.36776	0.869635	1.00097	LOC101247206	NC_015441.3	3297633	3299553	+	904	protein_coding	protein LIGHT-DEPENDENT SHORT HYPOCOTYLS 1-like	-
101260221	1.2756	0.791512	0.936501	1.0012	LOC101260221	NC_015440.3	66977099	66980837	-	1802	protein_coding	agamous-like MADS-box protein AGL65%2C transcript variant X3	SRF-TF
104647125	0.982993	1.52831	0.494932	1.00208	LOC104647125	NC_015438.3	11765894	11768637	+	836	lncRNA	uncharacterized LOC104647125	-
101243715	0.75127	0.920438	1.33472	1.00214	LOC101243715	NC_015443.3	24756978	24758381	+	859	protein_coding	organelle RRM domain-containing protein 2%2C mitochondrial%2C transcript variant X2	RRM_1
101255432	1.24203	1.32278	0.442652	1.00249	LOC101255432	NC_015446.3	70249755	70254317	+	1776	pseudogene	-	Pkinase
novel.35	1.10713	1.40666	0.494256	1.00268	-	NC_015438.3	76929773	76930457	-	586	-	-	-
104645439	1.09062	1.03927	0.878595	1.00283	LOC104645439	NC_015438.3	97335635	97337141	+	1507	protein_coding	auxin-induced protein 15A-like	-
104647790	1.07334	0.909158	1.0268	1.0031	LOC104647790	NC_015443.3	4826688	4845631	+	6083	lncRNA	uncharacterized LOC104647790%2C transcript variant X2	-
101259425	0.742391	1.37242	0.894853	1.00322	LOC101259425	NC_015440.3	66861583	66868321	-	2913	protein_coding	two-component response regulator-like APRR1	Response_reg
112941657	0.497964	1.1524	1.36106	1.00381	LOC112941657	NC_015443.3	818336	819339	+	608	lncRNA	uncharacterized LOC112941657	-
101265518	1.12273	0.866079	1.0229	1.0039	LOC101265518	NC_015449.3	61830239	61833087	+	1618	protein_coding	serine/threonine-protein kinase RIPK-like	Pkinase_Tyr
101254217	0.889749	1.27178	0.85117	1.00423	LOC101254217	NC_015444.3	920327	922417	-	1750	lncRNA	uncharacterized LOC101254217	-
112941989	0.779895	1.14573	1.08803	1.00455	LOC112941989	NC_015445.3	64227338	64229294	-	1331	protein_coding	uncharacterized LOC112941989	-
101252955	0.495248	1.73041	0.789624	1.00509	LOC101252955	NC_015448.3	54860367	54861152	-	786	protein_coding	NDR1/HIN1-like protein 6	-
101253772	0.97698	1.14433	0.895675	1.00566	LOC101253772	NC_015441.3	1145262	1149432	+	2984	protein_coding	putative zinc finger protein At1g68190%2C transcript variant X1	-
112941836	1.38655	1.05496	0.575813	1.00577	LOC112941836	NC_015444.3	54204492	54208585	-	4024	lncRNA	uncharacterized LOC112941836	-
101267913	1.26957	0.6337	1.11538	1.00621	LOC101267913	NC_015444.3	66687958	66692967	+	5008	protein_coding	uncharacterized LOC101267913	-
101257214	0.9962	0.672416	1.35009	1.00624	LOC101257214	NC_015438.3	80357811	80358852	-	1042	protein_coding	uncharacterized LOC101257214	-
104645877	1.03419	1.21456	0.77009	1.00628	LOC104645877	NC_015439.3	41598451	41607991	+	9102	lncRNA	uncharacterized LOC104645877%2C transcript variant X1	RVT_1
101255995	1.18498	0.720341	1.11405	1.00646	LOC101255995	NC_015442.3	66189103	66194633	-	2192	protein_coding	probable nucleolar protein 5-2%2C transcript variant X1	-
109119495	0.975336	1.0646	0.983939	1.00796	LOC109119495	NC_015439.3	45981599	45984037	-	2439	pseudogene	-	Pkinase
101266974	0.783545	1.74219	0.499714	1.00848	LOC101266974	NC_015446.3	65607078	65609776	-	1162	lncRNA	uncharacterized LOC101266974%2C transcript variant X1	-
101250021	0.877571	1.51321	0.639634	1.01014	LOC101250021	NC_015443.3	3831047	3839172	-	1035	protein_coding	uncharacterized LOC101250021	-
112940548	0	3.03053	0	1.01018	LOC112940548	NC_015449.3	9009420	9009555	+	136	snoRNA	small nucleolar RNA snoR137	-
101258237	1.32099	0.487273	1.22295	1.0104	LOC101258237	NC_015449.3	63377442	63379793	+	1015	protein_coding	protein STAY-GREEN%2C chloroplastic-like	-
101247184	1.28289	0.960523	0.788955	1.01079	LOC101247184	NC_015448.3	4787900	4795563	+	1416	protein_coding	uncharacterized oxidoreductase At4g09670-like	GFO_IDH_MocA
101254286	1.05171	0.918676	1.06201	1.0108	LOC101254286	NC_015449.3	67111072	67114645	+	2961	protein_coding	CRIB domain-containing protein RIC4-like	PBD
104648931	1.16112	0.760683	1.11077	1.01086	LOC104648931	NC_015438.3	83665582	83669688	-	1332	lncRNA	uncharacterized LOC104648931%2C transcript variant X3	2OG-FeII_Oxy
101268327	0.930348	1.12175	0.980826	1.01097	LOC101268327	NC_015438.3	96613056	96616735	+	2278	protein_coding	phosphatidylinositol/phosphatidylcholine transfer protein SFH12-like	CRAL_TRIO_N
101262845	1.07681	1.10211	0.85843	1.01245	LOC101262845	NC_015446.3	2903712	2905880	+	2169	protein_coding	uncharacterized LOC101262845	F-box
101245079	1.18991	0.88337	0.966241	1.01317	LOC101245079	NC_015445.3	2165306	2169011	+	3126	pseudogene	-	Peptidase_S8
101258435	1.15831	1.22119	0.660135	1.01321	LOC101258435	NC_015439.3	45026876	45028630	+	1755	protein_coding	pentatricopeptide repeat-containing protein At4g21170	-
101244386	0.954308	0.997378	1.08963	1.01377	LOC101244386	NC_015443.3	45085455	45088259	+	2035	protein_coding	WUSCHEL-related homeobox 11%2C transcript variant X2	Homeobox
101250159	0.874712	1.06407	1.10384	1.01421	LOC101250159	NC_015446.3	68411647	68414117	+	2324	protein_coding	pentatricopeptide repeat-containing protein At4g14820	PPR
101251703	0.751701	1.18466	1.10632	1.01423	LOC101251703	NC_015445.3	5469560	5472180	-	1496	protein_coding	F-box protein At5g03100-like	-
101252393	0.787236	0.882552	1.3733	1.01436	LOC101252393	NC_015442.3	28883921	28886237	-	934	lncRNA	uncharacterized LOC101252393	-
101251971	0.603677	1.38737	1.05309	1.01471	LOC101251971	NC_015440.3	71569836	71572363	+	1218	pseudogene	-	FMN_dh
112941494	1.09153	1.30016	0.652623	1.01477	LOC112941494	NC_015438.3	79427565	79429154	+	634	lncRNA	uncharacterized LOC112941494	-
101055513	0.509271	1.28256	1.25277	1.01487	LOC101055513	NC_015445.3	65896466	65898951	+	1394	protein_coding	Hop-interacting protein THI143%2C transcript variant X1	-
101267683	0.972338	0.579097	1.49493	1.01545	LOC101267683	NC_015449.3	4220075	4222565	-	2491	protein_coding	pentatricopeptide repeat-containing protein At1g53600%2C mitochondrial	PPR
101253352	0.772352	1.24797	1.02798	1.0161	LOC101253352	NC_015439.3	45755216	45758966	+	1288	protein_coding	chromatin remodeling protein EBS	BAH
101253467	1.10358	0.84938	1.09633	1.01643	LOC101253467	NC_015440.3	70807315	70808595	-	1019	protein_coding	acid phosphatase 1-like	-
101255570	0.886305	1.48645	0.6783	1.01702	LOC101255570	NC_015440.3	71574903	71579877	+	1361	protein_coding	peroxisomal (S)-2-hydroxy-acid oxidase GLO4%2C transcript variant X1	FMN_dh
101245247	0.801831	0.71913	1.53413	1.01836	LOC101245247	NC_015441.3	55200040	55200956	+	917	protein_coding	probable calcium-binding protein CML44	-
novel.121	1.45191	0.946638	0.657927	1.01883	-	NC_015441.3	3595992	3596678	+	566	-	-	-
101244786	1.56385	0.596087	0.897627	1.01919	LOC101244786	NC_015444.3	62475957	62476924	-	968	protein_coding	uncharacterized LOC101244786	-
101255870	0.998884	0.913777	1.14669	1.01978	LOC101255870	NC_015440.3	66368900	66372363	-	2165	protein_coding	replication protein A 70 kDa DNA-binding subunit B	tRNA_anti
112940812	0.354522	1.68915	1.01745	1.02037	LOC112940812	NC_015438.3	82060336	82060457	+	122	snoRNA	small nucleolar RNA snoR130	-
101244713	0.854479	1.22137	0.985723	1.02052	LOC101244713	NC_015438.3	90287077	90288797	+	1721	protein_coding	pentatricopeptide repeat-containing protein	PPR
100736453	0.486316	1.44818	1.134	1.02283	TCP4	NC_015440.3	66350831	66352538	-	1423	protein_coding	TCP transcription factor 4	TCP
101255707	0.906744	0.950455	1.2144	1.02387	LOC101255707	NC_015443.3	38690306	38693125	+	954	protein_coding	dihydrofolate reductase	-
101263975	0.946305	0.742616	1.38454	1.02449	LOC101263975	NC_015440.3	1199515	1206209	-	1788	protein_coding	sphingosine kinase 2-like%2C transcript variant X1	-
101254062	0.713267	1.66145	0.701293	1.02534	LOC101254062	NC_015440.3	879205	885670	-	2252	protein_coding	sodium/calcium exchanger NCL1-like%2C transcript variant X3	Na_Ca_ex
101246183	1.34702	1.00354	0.726311	1.02562	LOC101246183	NC_015438.3	89446522	89452880	-	1981	protein_coding	cullin-1%2C transcript variant X4	Cullin
101264746	0.755919	1.22142	1.10043	1.02592	LOC101264746	NC_015445.3	65782075	65785652	+	2052	protein_coding	embryogenesis-associated protein EMB8%2C transcript variant X4	-
101253749	0.880614	1.12962	1.06924	1.02649	LOC101253749	NC_015439.3	35915623	35921047	-	2554	protein_coding	U-box domain-containing protein 4-like	-
101254674	1.27904	0.673555	1.12698	1.02652	LOC101254674	NC_015449.3	66362967	66364251	-	1285	protein_coding	protein GLUTAMINE DUMPER 2	-
101261367	0.954082	0.681869	1.44513	1.02703	LOC101261367	NC_015447.3	2535806	2536532	-	544	lncRNA	uncharacterized LOC101261367	-
101260581	1.30983	0.650081	1.12251	1.02747	LOC101260581	NC_015438.3	95199453	95201037	-	1585	protein_coding	protein ALP1-like	-
101244039	1.01394	1.24225	0.831406	1.0292	LOC101244039	NC_015447.3	489945	491437	+	1493	protein_coding	uncharacterized LOC101244039	-
101256138	0.856469	1.38744	0.846644	1.03018	LOC101256138	NC_015438.3	84924520	84929630	+	1515	protein_coding	LOB domain-containing protein 30	-
101254289	0.876428	1.21098	1.00611	1.03117	LOC101254289	NC_015440.3	67436140	67437245	-	987	protein_coding	ethylene-responsive transcription factor WIN1	AP2
3950466	1.07792	0.727578	1.28898	1.03149	petA	NC_007898.3	63894	64856	+	963	protein_coding	-	-
101251645	1.35841	0.647223	1.09159	1.03241	LOC101251645	NC_015448.3	1874967	1876917	-	1631	protein_coding	F-box protein At3g07870-like%2C transcript variant X1	F-box
101260399	1.0361	1.07134	0.991176	1.03287	LOC101260399	NC_015448.3	50353554	50355559	-	1962	protein_coding	uncharacterized LOC101260399	C2
101245542	0.964578	1.28682	0.848934	1.03345	LOC101245542	NC_015441.3	61169084	61183975	+	3363	protein_coding	rho GTPase-activating protein REN1	RhoGAP
101263872	1.28883	0.325098	1.48679	1.03357	LOC101263872	NC_015448.3	53561232	53563832	-	1141	protein_coding	NAC domain-containing protein 90	NAM
101261277	1.02404	1.29518	0.78371	1.03431	LOC101261277	NC_015447.3	60178994	60185433	-	2323	protein_coding	DNA (cytosine-5)-methyltransferase DRM1	DNA_methylase
101268555	1.11996	1.37214	0.612227	1.03478	LOC101268555	NC_015440.3	7939747	7941647	+	1622	protein_coding	glucan endo-1%2C3-beta-glucosidase 12	Glyco_hydro_17
544185	1.3497	0.993841	0.762967	1.0355	P4	NC_015446.3	687765	688469	+	705	protein_coding	pathogenesis-related protein P4	SCP
101250378	0.878112	1.29966	0.929403	1.03572	LOC101250378	NC_015440.3	39439624	39443753	+	2315	protein_coding	receptor protein kinase-like protein ZAR1	Pkinase_Tyr
104649695	0.978017	1.08498	1.04732	1.03677	LOC104649695	NC_015447.3	33156884	33161815	+	2963	lncRNA	uncharacterized LOC104649695	-
101248014	1.1031	1.14894	0.858939	1.03699	LOC101248014	NC_015443.3	3578240	3579925	-	1686	protein_coding	pentatricopeptide repeat-containing protein At1g09220%2C mitochondrial	-
101248649	0.538962	1.21976	1.35343	1.03739	LOC101248649	NC_015440.3	10229192	10230002	-	642	protein_coding	uncharacterized LOC101248649	-
101254870	0.94404	1.1354	1.03463	1.03802	LOC101254870	NC_015448.3	50570221	50576392	+	5557	lncRNA	uncharacterized LOC101254870%2C transcript variant X2	-
104647795	1.15338	0.824303	1.13785	1.03851	LOC104647795	NC_015443.3	7556051	7559095	-	1200	lncRNA	uncharacterized LOC104647795	-
101262762	1.23341	1.33205	0.550635	1.0387	LOC101262762	NC_015447.3	63490669	63492565	+	526	protein_coding	phytosulfokine precursor protein	-
104644556	1.22499	0.448967	1.44231	1.03876	LOC104644556	NC_015448.3	8318914	8319372	+	459	protein_coding	uncharacterized LOC104644556	-
101250943	1.00162	1.05569	1.05981	1.03904	LOC101250943	NC_015447.3	65300638	65313659	-	3679	protein_coding	ras-related protein RABC2a-like%2C transcript variant X3	Ras
101256900	0.974076	0.979779	1.1648	1.03955	LOC101256900	NC_015445.3	1830286	1837701	-	3441	protein_coding	disease resistance protein At4g27190-like%2C transcript variant X1	NB-ARC
101244253	0.678253	1.24292	1.19787	1.03968	LOC101244253	NC_015439.3	37974920	37975748	-	829	protein_coding	probable calcium-binding protein CML30	-
101252718	1.35896	0.863312	0.898787	1.04035	LOC101252718	NC_015438.3	80358649	80363066	-	2704	protein_coding	pentatricopeptide repeat-containing protein At4g02750-like%2C transcript variant X2	PPR
101250033	1.00207	0.877468	1.24362	1.04105	LOC101250033	NC_015444.3	59362633	59364229	-	1597	protein_coding	cytochrome b561 and DOMON domain-containing protein At2g04850	Cytochrom_B561
101268843	1.07413	1.06905	0.981888	1.04169	LOC101268843	NC_015440.3	4953444	4957800	+	1812	protein_coding	aspartyl protease family protein 1-like	-
101245353	1.21748	1.21097	0.697115	1.04185	LOC101245353	NC_015441.3	54993719	55000710	+	5031	protein_coding	putative E3 ubiquitin-protein ligase LIN-1%2C transcript variant X4	U-box
101247568	1.12279	1.04666	0.957353	1.04227	LOC101247568	NC_015447.3	39176097	39180172	+	2234	protein_coding	mRNA decay activator protein ZFP36L1%2C transcript variant X1	zf-CCCH
101265718	0.985794	0.728017	1.41457	1.0428	LOC101265718	NW_020442948.1	2726	4480	+	1755	protein_coding	phospholipase A1-Ibeta2%2C chloroplastic-like	Lipase_3
112941067	0.914264	1.23981	0.975539	1.0432	LOC112941067	NC_015440.3	36742123	36743352	-	1230	protein_coding	pentatricopeptide repeat-containing protein At5g39350-like	PPR
101268153	0.635017	0.13447	2.36243	1.04397	LOC101268153	NC_015447.3	59177447	59178848	-	1226	protein_coding	cationic peroxidase 1	-
34678270	0.835782	0.497768	1.79897	1.04417	sdh4	NC_035963.1	58528	58941	+	414	protein_coding	-	-
101259001	0.883439	0.947072	1.30291	1.04447	LOC101259001	NC_015447.3	19175499	19180143	+	1175	pseudogene	-	-
112940933	0.622327	0.395349	2.11677	1.04482	LOC112940933	NC_015439.3	42352376	42356125	+	1490	lncRNA	uncharacterized LOC112940933%2C transcript variant X3	-
104644780	1.57597	0.945557	0.614223	1.04525	LOC104644780	NC_015448.3	54996770	54997586	-	741	protein_coding	uncharacterized LOC104644780	-
101245817	1.07884	1.07477	0.98515	1.04625	LOC101245817	NC_015439.3	36390233	36392971	+	1764	protein_coding	uncharacterized LOC101245817	-
104649075	0.943937	1.13013	1.06509	1.04638	LOC104649075	NC_015446.3	2912036	2916193	-	2039	protein_coding	protein ABSCISIC ACID-INSENSITIVE 5%2C transcript variant X1	bZIP_1
101250463	1.09369	1.13946	0.906763	1.04664	LOC101250463	NC_015439.3	53594583	53597673	+	2972	protein_coding	E3 ubiquitin-protein ligase WAVH1-like%2C transcript variant X1	VWA
novel.40	1.24286	0.623339	1.27658	1.0476	-	NC_015438.3	90280037	90283838	-	3306	-	-	-
101263288	0.988755	1.13547	1.01864	1.04762	LOC101263288	NC_015440.3	7240035	7243506	-	1844	protein_coding	U-box domain-containing protein 4-like%2C transcript variant X2	Arm
104644489	0.7176	0.745976	1.68501	1.04953	LOC104644489	NC_015448.3	5324874	5326708	+	663	protein_coding	uncharacterized LOC104644489	-
101267254	0.97902	0.999559	1.17071	1.04976	LOC101267254	NC_015445.3	1066084	1068198	+	1237	protein_coding	cytoplasmic 60S subunit biogenesis factor REI1 homolog 1	-
101263078	1.00068	1.32439	0.824335	1.0498	LOC101263078	NC_015439.3	41117139	41118783	-	1556	protein_coding	purine permease 21-like	-
101260971	1.06307	0.98407	1.10414	1.05043	LOC101260971	NC_015446.3	72572689	72574786	+	1424	protein_coding	protein WHAT'S THIS FACTOR 1 homolog	-
101262742	1.12984	1.07664	0.945744	1.05074	LOC101262742	NC_015445.3	60673976	60678201	+	1225	protein_coding	uncharacterized LOC101262742	-
101245266	1.12194	1.34439	0.687677	1.05133	LOC101245266	NC_015443.3	48039906	48049292	+	6509	protein_coding	uncharacterized LOC101245266%2C transcript variant X2	Agenet
104644771	0.781069	1.06992	1.3076	1.05286	LOC104644771	NC_015448.3	53431510	53432395	+	886	protein_coding	protein BIC1-like	-
104649379	1.07541	1.44109	0.642989	1.05316	LOC104649379	NC_015446.3	69074781	69076449	-	1287	lncRNA	uncharacterized LOC104649379	-
101246206	1.21479	0.952603	0.992644	1.05335	LOC101246206	NC_015439.3	42163501	42171590	+	4967	protein_coding	probable LRR receptor-like serine/threonine-protein kinase At5g45780%2C transcript variant X2	Pkinase
104646822	0.802329	0.929223	1.42881	1.05345	LOC104646822	NC_015441.3	24259297	24263337	+	3504	lncRNA	uncharacterized LOC104646822	-
101260606	0.770975	1.43261	0.958809	1.05413	LOC101260606	NC_015439.3	37017088	37018209	-	1122	protein_coding	dof zinc finger protein DOF3.4-like	zf-Dof
101255537	0.728961	1.79448	0.639241	1.05423	LOC101255537	NC_015446.3	72131482	72135932	+	2136	protein_coding	70 kDa peptidyl-prolyl isomerase	FKBP_C
101248427	0.901614	1.3992	0.86252	1.05445	LOC101248427	NC_015447.3	3029938	3035935	+	1679	protein_coding	CBS domain-containing protein CBSX5-like	-
109119819	0.832831	1.05816	1.27475	1.05525	LOC109119819	NC_015440.3	28957212	28960562	+	1558	lncRNA	uncharacterized LOC109119819	-
101258473	0.855058	1.62959	0.681653	1.05544	LOC101258473	NC_015444.3	65730089	65731286	-	607	protein_coding	squamosa promoter-binding-like protein 3	SBP
104645340	1.06139	1.34855	0.761527	1.05716	LOC104645340	NW_020443803.1	317	3034	-	489	lncRNA	uncharacterized LOC104645340	-
104795603	1.09038	0.692692	1.3908	1.05796	MIR9473	NC_015444.3	3076463	3076581	+	119	miRNA	microRNA MIR9473	-
101266588	1.03671	0.908867	1.22978	1.05846	LOC101266588	NC_015439.3	46565784	46567784	+	1043	protein_coding	AT-hook motif nuclear-localized protein 1	-
101261037	1.20019	0.872052	1.10509	1.05911	LOC101261037	NC_015443.3	41537823	41540705	-	2883	protein_coding	pentatricopeptide repeat-containing protein At4g21065-like	-
101256653	0.746255	1.42223	1.01135	1.05995	LOC101256653	NC_015440.3	1952346	1954949	+	1391	protein_coding	transcription factor SPEECHLESS	HLH
101247859	1.02049	1.00485	1.15522	1.06019	LOC101247859	NC_015438.3	86537713	86541212	+	2543	protein_coding	uncharacterized protein At5g41620-like	-
101247844	1.30783	0.845668	1.02771	1.0604	LOC101247844	NC_015445.3	64640145	64641963	+	926	protein_coding	protein SPIRAL1-like 5	-
109119988	1.2685	1.0528	0.861191	1.06083	LOC109119988	NC_015441.3	1791565	1793381	+	1057	lncRNA	uncharacterized LOC109119988	-
101266654	1.26366	0.930488	0.989075	1.06108	LOC101266654	NC_015444.3	62084794	62085546	+	753	protein_coding	fasciclin-like arabinogalactan protein 9	-
101258691	1.26055	0.889199	1.03362	1.06113	LOC101258691	NC_015446.3	3263779	3266420	-	2642	protein_coding	putative pentatricopeptide repeat-containing protein At3g08820	-
101259358	1.09466	0.994598	1.0959	1.06172	LOC101259358	NC_015445.3	64627987	64630365	+	1699	protein_coding	uncharacterized LOC101259358	-
101264158	1.03263	1.17628	0.976499	1.0618	LOC101264158	NC_015438.3	90086277	90093455	-	3648	protein_coding	kinesin-like protein KIN-14I%2C transcript variant X2	Kinesin
101268210	1.22991	1.26966	0.686337	1.06197	LOC101268210	NC_015445.3	64862816	64863659	-	844	protein_coding	disease resistance response protein 206-like	-
novel.358	0.960006	1.04549	1.18077	1.06209	-	NC_015448.3	33030942	33037254	-	2523	-	-	-
101263506	1.13973	1.08606	0.960951	1.06225	LOC101263506	NC_015441.3	4950545	4954936	+	2239	protein_coding	serine/threonine-protein kinase HT1	Pkinase_Tyr
101254913	0.752203	1.71517	0.719588	1.06232	LOC101254913	NC_015444.3	6246739	6258081	+	1697	protein_coding	arginine decarboxylase%2C transcript variant X1	-
104645772	0.906226	0.863556	1.41862	1.0628	LOC104645772	NC_015439.3	47089721	47094460	+	525	lncRNA	uncharacterized LOC104645772	-
novel.243	0.923055	1.00525	1.26147	1.06326	-	NC_015444.3	66902597	66903341	-	656	-	-	-
101254075	0.669204	1.00689	1.51623	1.06411	LOC101254075	NC_015440.3	68820351	68822933	+	1228	protein_coding	cell division cycle-associated protein 7-like	-
101243856	1.32057	1.18648	0.685795	1.06428	LOC101243856	NC_015439.3	40931518	40935752	-	3439	protein_coding	pentatricopeptide repeat-containing protein At3g20730	-
101254924	1.4161	0.867485	0.909582	1.06439	LOC101254924	NC_015445.3	52439564	52442188	-	2191	protein_coding	cytochrome P450 711A1%2C transcript variant X2	p450
101253252	0.847408	1.30816	1.03765	1.06441	LOC101253252	NC_015439.3	52861157	52865258	-	2552	protein_coding	uncharacterized membrane protein At3g27390	-
101245419	1.19956	1.13024	0.863887	1.06456	LOC101245419	NC_015439.3	46422937	46426790	-	3426	protein_coding	pentatricopeptide repeat-containing protein At1g11290%2C chloroplastic-like%2C transcript variant X2	PPR
101248428	0.850455	0.972493	1.37146	1.0648	LOC101248428	NC_015447.3	2069939	2073231	+	1780	protein_coding	cytochrome P450 CYP72A219-like	p450
101252144	0.99702	1.33463	0.862953	1.06487	LOC101252144	NC_015439.3	45950506	45956846	-	3833	protein_coding	uncharacterized LOC101252144%2C transcript variant X2	-
112940185	1.07099	0.863556	1.26099	1.06518	LOC112940185	NC_015447.3	41629470	41630132	-	525	lncRNA	uncharacterized LOC112940185	-
101264214	0.93445	1.30387	0.957785	1.06537	LOC101264214	NC_015441.3	64076192	64077487	-	1296	protein_coding	dof zinc finger protein DOF3.4-like	zf-Dof
101246358	1.20596	1.11812	0.87305	1.06571	LOC101246358	NC_015444.3	4381128	4384449	-	1327	protein_coding	cytochrome b561 and DOMON domain-containing protein At5g47530	Cytochrom_B561
112941335	0.371658	0.516481	2.31103	1.06639	LOC112941335	NC_015441.3	7224338	7228289	-	2793	lncRNA	uncharacterized LOC112941335	-
101250436	1.02832	1.2323	0.939016	1.06654	LecRK-XI	NC_015446.3	4400682	4403457	-	2776	protein_coding	clade XI lectin receptor kinase	Pkinase
101244279	1.23013	0.951034	1.02136	1.06751	LOC101244279	NC_015441.3	55820399	55829952	-	6991	protein_coding	bidirectional sugar transporter SWEET1-like%2C transcript variant X2	PPR
112941440	0	3.20562	0	1.06854	LOC112941440	NC_015441.3	62567379	62567468	-	90	snoRNA	small nucleolar RNA snoR8a	-
101265594	0.729986	0.730395	1.74584	1.06874	LOC101265594	NC_015438.3	96519333	96521302	-	1185	protein_coding	monoacylglycerol lipase abhd6-A	Abhydrolase_1
101245275	1.0467	1.00587	1.15406	1.06887	LOC101245275	NC_015445.3	58069777	58075069	+	5199	lncRNA	uncharacterized LOC101245275%2C transcript variant X2	-
101268317	0.690403	1.62539	0.893573	1.06979	SlAGL6	NC_015438.3	85410512	85415751	-	1773	protein_coding	MADS-box transcription factor AGL6	K-box
101244812	0.733524	0.99855	1.47862	1.07023	TPS37	NC_015447.3	305696	309710	-	1791	protein_coding	(3S%2C6E)-nerolidol synthase 1-like%2C transcript variant X1	-
101265405	0.931636	1.41665	0.862797	1.07036	LOC101265405	NC_015440.3	3465156	3469519	-	4364	protein_coding	leucine-rich repeat receptor protein kinase EMS1	Pkinase
101268036	0.734413	1.14973	1.32986	1.07133	LOC101268036	NC_015447.3	1451817	1456556	-	1649	pseudogene	-	MatE
104649450	1.23416	1.06914	0.912318	1.07187	LOC104649450	NC_015447.3	3925596	3926470	-	771	lncRNA	uncharacterized LOC104649450	-
novel.39	1.60759	0.692998	0.915405	1.072	-	NC_015438.3	88734239	88736549	-	1130	-	-	-
101258143	0.741155	1.21073	1.26611	1.07266	LOC101258143	NC_015440.3	69875477	69876293	-	817	protein_coding	oleosin 1-like	-
101263770	0.832526	0.415552	1.97211	1.07339	LOC101263770	NC_015438.3	89188463	89192051	+	1091	protein_coding	glyceraldehyde-3-phosphate dehydrogenase GAPC1%2C cytosolic-like	-
101264126	0.709896	1.30344	1.20916	1.07416	LOC101264126	NC_015443.3	2087837	2095172	-	2498	protein_coding	BRCA1-associated RING domain protein 1	BRCT
101259564	1.25991	1.15666	0.808418	1.075	LOC101259564	NC_015438.3	19003859	19006788	-	2815	pseudogene	-	LRRNT_2
101265861	1.12234	1.14872	0.954379	1.07515	LOC101265861	NC_015446.3	66421373	66424600	+	2081	protein_coding	uncharacterized LOC101265861	Exo_endo_phos
101263214	1.19099	0.418125	1.61907	1.07606	LOC101263214	NC_015442.3	65808592	65809281	-	690	protein_coding	transcription repressor OFP13-like	-
101261180	0.980149	0.794892	1.45635	1.07713	LOC101261180	NC_015439.3	54932470	54936106	+	2074	protein_coding	SUPPRESSOR OF GAMMA RESPONSE 1	NAM
16976776	1.20144	0.880666	1.14934	1.07715	rps7	NC_007898.3	142153	142620	+	468	protein_coding	-	-
101246783	1.76538	0.54856	0.917842	1.07726	LOC101246783	NC_015448.3	9608887	9610337	-	1127	protein_coding	lignin-forming anionic peroxidase	-
101268255	0.671042	1.1045	1.45897	1.07817	LOC101268255	NC_015448.3	53307563	53308980	+	1418	protein_coding	acylsugar acyltransferase 3	-
101265191	1.31786	0.720545	1.19871	1.07904	LOC101265191	NC_015448.3	2442657	2444658	-	2002	protein_coding	protein NUCLEAR FUSION DEFECTIVE 4-like	MFS_1
101256134	1.44922	0.809541	0.980028	1.0796	LOC101256134	NC_015447.3	2765055	2769107	-	1766	protein_coding	GDSL esterase/lipase At1g28610-like%2C transcript variant X2	Lipase_GDSL
101249483	1.12475	1.03931	1.07598	1.08001	LOC101249483	NC_015446.3	399152	400736	+	1269	protein_coding	uncharacterized LOC101249483	-
101256592	0.83228	1.4071	1.00166	1.08035	LOC101256592	NC_015442.3	62721722	62723462	-	1611	protein_coding	prohibitin-3%2C mitochondrial-like	-
101261914	0.897014	1.65381	0.690227	1.08035	LOC101261914	NC_015441.3	61614252	61620524	-	2281	protein_coding	probable rhamnogalacturonate lyase B%2C transcript variant X1	-
104646915	1.14574	1.22827	0.867715	1.08057	LOC104646915	NC_015441.3	54877573	54878478	+	906	protein_coding	uncharacterized LOC104646915	-
101265537	0.985681	1.35255	0.905225	1.08115	LOC101265537	NC_015441.3	65598485	65601329	+	1349	protein_coding	thaumatin-like protein 1%2C transcript variant X1	Thaumatin
101268862	1.19925	1.27392	0.771104	1.08143	LOC101268862	NC_015441.3	64171204	64175281	+	2200	protein_coding	wall-associated receptor kinase-like 14	Pkinase
101256719	1.18462	0.677303	1.38509	1.08234	LOC101256719	NC_015438.3	95098123	95099765	-	1643	protein_coding	scopoletin glucosyltransferase-like	UDPGT
101258754	1.00964	1.30349	0.934706	1.08261	LOC101258754	NC_015442.3	66644482	66653541	+	2656	protein_coding	DDT domain-containing protein DDB_G0282237	DDT
104647630	1.10267	1.24375	0.904165	1.08353	LOC104647630	NC_015442.3	54609560	54614744	-	2861	lncRNA	uncharacterized LOC104647630%2C transcript variant X1	-
109120965	1.32244	1.48256	0.446507	1.08384	LOC109120965	NC_015445.3	34152815	34154425	-	556	lncRNA	uncharacterized LOC109120965	-
101262264	1.64415	0.808636	0.799113	1.08397	LOC101262264	NC_015438.3	88989372	88992633	+	3262	protein_coding	receptor like protein 22-like	LRRNT_2
112940048	1.07654	1.32757	0.848124	1.08408	LOC112940048	NC_015439.3	41150794	41152765	-	1366	protein_coding	probable purine permease 10	-
104646573	0.875813	1.54075	0.837838	1.0848	LOC104646573	NC_015440.3	67884309	67885592	+	1284	protein_coding	extensin-1-like	-
101255705	1.03322	0.492285	1.72973	1.08508	LOC101255705	NC_015443.3	43535850	43537742	-	1507	protein_coding	NAC domain-containing protein 100	NAM
101249781	1.19632	1.09128	0.968382	1.08533	LOC101249781	NC_015439.3	51004219	51012894	-	4662	protein_coding	activating signal cointegrator 1 complex subunit 1%2C transcript variant X4	-
101249238	1.11202	0.864459	1.28776	1.08808	LOC101249238	NC_015448.3	54912164	54914878	-	1489	protein_coding	zinc finger CCCH domain-containing protein 39-like%2C transcript variant X1	zf-CCCH
101254624	0.874575	1.19327	1.19794	1.08859	LOC101254624	NC_015445.3	65275882	65279006	+	2176	protein_coding	F-box protein At2g26160-like	DUF295
101262917	0.901077	1.40723	0.957785	1.0887	LOC101262917	NC_015442.3	66058676	66060495	-	1728	protein_coding	polyvinylalcohol dehydrogenase-like	-
101254267	0.81607	0.851706	1.59855	1.08877	LOC101254267	NC_015448.3	51940773	51944112	+	1113	protein_coding	uncharacterized protein At3g17950-like	-
101268396	1.12293	0.891717	1.25329	1.08931	LOC101268396	NC_015442.3	3177658	3180563	+	2313	protein_coding	LEAF RUST 10 DISEASE-RESISTANCE LOCUS RECEPTOR-LIKE PROTEIN KINASE-like 1.1%2C transcript variant X1	Pkinase
101266310	0.934624	0.879886	1.45426	1.08959	LOC101266310	NC_015440.3	24258950	24266082	-	3841	lncRNA	uncharacterized LOC101266310	-
112941125	1.1002	0.327625	1.84187	1.0899	LOC112941125	NC_015440.3	70853800	70854520	-	629	lncRNA	uncharacterized LOC112941125	-
104646551	0.93813	1.37818	0.953544	1.08995	LOC104646551	NC_015440.3	70031852	70035607	-	2218	lncRNA	uncharacterized LOC104646551%2C transcript variant X2	-
104649504	1.27333	0.986481	1.01014	1.08998	LOC104649504	NC_015447.3	1160242	1165205	-	4178	pseudogene	-	-
112940330	1.57909	0.734019	0.957956	1.09036	LOC112940330	NC_015448.3	9488865	9490260	+	1123	protein_coding	lignin-forming anionic peroxidase	-
101252953	1.20773	1.16114	0.902625	1.0905	LOC101252953	NC_015448.3	55196512	55209202	+	8022	protein_coding	putative disease resistance protein At3g14460	NB-ARC
112941076	1.26344	0.842764	1.16837	1.09152	LOC112941076	NC_015440.3	49949796	49950916	-	1027	lncRNA	uncharacterized LOC112941076	-
101264164	1.07236	0.774139	1.42999	1.09216	LOC101264164	NC_015447.3	61911835	61915035	+	1331	protein_coding	homeobox-leucine zipper protein HOX11-like	Homeobox
101254407	1.18823	0.634079	1.45499	1.09243	LOC101254407	NC_015445.3	2553999	2554908	-	910	protein_coding	E3 ubiquitin-protein ligase RHA1B-like	-
100736504	0.587459	0.769723	1.92012	1.09244	LOC100736504	NC_015448.3	52632208	52635569	+	1767	protein_coding	putative flavonoid 3'5' hydroxylase	p450
101249194	0.368242	1.11651	1.7934	1.09272	LOC101249194	NC_015445.3	51025647	51046848	-	1292	protein_coding	thebaine 6-O-demethylase-like	2OG-FeII_Oxy
101250917	1.35249	0.850345	1.08043	1.09442	LOC101250917	NC_015446.3	3409229	3412330	+	3102	protein_coding	putative pentatricopeptide repeat-containing protein At3g11460%2C mitochondrial	-
101259532	1.46238	0.826665	0.995877	1.09497	LOC101259532	NC_015441.3	50879622	50884861	+	2229	protein_coding	purple acid phosphatase 23%2C transcript variant X1	Metallophos
104646683	0.9018	1.48732	0.895878	1.095	LOC104646683	NC_015441.3	5183996	5190368	+	1368	lncRNA	uncharacterized LOC104646683%2C transcript variant X1	-
101265994	1.35162	0.990749	0.944892	1.09575	LOC101265994	NC_015439.3	47287283	47288340	+	832	protein_coding	protein IQ-DOMAIN 1	IQ
107832856	0.711377	1.76249	0.816638	1.09683	7SLRNA	NC_015442.3	6248550	6248853	+	304	SRP_RNA	signal recognition particle 7SL RNA%2C variant B	-
101263400	1.1449	0.646512	1.50091	1.09744	LOC101263400	NC_015441.3	1744917	1748066	-	1020	protein_coding	uncharacterized LOC101263400	-
101245065	1.42894	0.763859	1.10026	1.09769	LOC101245065	NC_015443.3	24468409	24470239	+	1241	protein_coding	basic helix-loop-helix (bHLH) DNA-binding superfamily protein	HLH
101249789	0.409484	1.26816	1.61588	1.09784	LOC101249789	NC_015448.3	53044588	53047290	-	845	protein_coding	uncharacterized LOC101249789	-
101248479	0.562929	1.34106	1.39118	1.09839	LOC101248479	NC_015441.3	64290976	64292111	+	922	protein_coding	pathogenesis-related protein 5	Thaumatin
novel.131	0.880442	1.43327	0.982644	1.09878	-	NC_015441.3	47680926	47683894	+	1179	-	PF00067:Cytochrome P450	p450
101261121	1.32123	1.02147	0.953921	1.09888	LOC101261121	NC_015442.3	63515173	63519692	-	1735	protein_coding	protein trichome birefringence-like 33	-
novel.211	1.19958	1.17485	0.924432	1.09962	-	NC_015443.3	34649956	34659544	-	1648	-	PF14223:gag-polypeptide of LTR copia-type|PF14244:gag-polypeptide of LTR copia-type	-
112941562	0.66079	0.915893	1.72401	1.10023	LOC112941562	NC_015442.3	28096575	28101130	+	720	lncRNA	uncharacterized LOC112941562	-
100736461	0.848072	1.37384	1.08173	1.10121	TCP22	NC_015441.3	687106	688635	-	1530	protein_coding	TCP transcription factor 22	TCP
101260871	0.616414	1.31184	1.37593	1.10139	LOC101260871	NC_015438.3	89932250	89934495	-	2105	protein_coding	putative pectinesterase/pectinesterase inhibitor 22	-
101255953	1.12635	0.643987	1.53545	1.10193	LOC101255953	NC_015439.3	37330280	37333304	-	1536	protein_coding	protein trichome birefringence-like 19	-
101265169	1.03863	0.70695	1.56137	1.10232	LOC101265169	NC_015438.3	85271306	85272667	+	1166	protein_coding	membrane protein of ER body-like protein	DUF125
101264322	1.01103	1.21391	1.08325	1.10273	LOC101264322	NC_015441.3	60035334	60037730	-	2139	protein_coding	inactive TPR repeat-containing thioredoxin TTL3-like	TPR_1
104648209	1.09714	1.13841	1.07289	1.10281	LOC104648209	NC_015444.3	11177788	11179883	-	1776	lncRNA	uncharacterized LOC104648209%2C transcript variant X1	-
novel.313	1.15283	1.54974	0.610502	1.10436	-	NC_015447.3	51724150	51726250	+	2101	-	-	-
101251995	1.1509	1.09671	1.06548	1.10437	LOC101251995	NC_015443.3	40875860	40877024	-	1165	protein_coding	uncharacterized LOC101251995	-
101257632	1.08247	1.31554	0.915472	1.10449	LOC101257632	NC_015439.3	37250642	37253485	+	2757	protein_coding	pentatricopeptide repeat-containing protein At5g66631	-
101256290	1.06212	1.57439	0.677375	1.10463	LOC101256290	NC_015443.3	1750309	1751041	-	733	protein_coding	putative pentatricopeptide repeat-containing protein At1g12700%2C mitochondrial	-
104796259	1.05492	2.26181	0	1.10558	MIR396a	NC_015449.3	2905682	2905845	-	164	miRNA	microRNA MIR396a	-
101267112	0.881715	1.04457	1.39061	1.10563	LOC101267112	NC_015441.3	64082893	64087451	-	1996	protein_coding	ent-kaurene oxidase%2C chloroplastic%2C transcript variant X1	p450
novel.80	0.926044	1.55725	0.83378	1.10569	-	NC_015439.3	44029591	44030384	-	794	-	-	-
101262998	0.113323	3.09564	0.10841	1.10579	LOC101262998	NC_015449.3	51043188	51057616	+	4580	protein_coding	uncharacterized LOC101262998	-
104648477	1.23305	0.542305	1.54254	1.10597	LOC104648477	NC_015444.3	61263452	61263907	-	456	protein_coding	lysine-rich arabinoga+I1706lactan protein 19	-
101267061	0.0976336	0.0465182	3.17561	1.10659	LOC101267061	NC_015446.3	70690405	70692343	-	886	protein_coding	membrane protein PM19L	-
101261358	0.799027	1.25797	1.26289	1.10663	LOC101261358	NC_015446.3	65351579	65356240	-	1245	protein_coding	NAC domain-containing protein 21/22	NAM
101257972	0.901077	1.30387	1.11742	1.10746	LOC101257972	NC_015443.3	45914115	45915410	-	1296	protein_coding	NDR1/HIN1-like protein 1	-
novel.365	1.23018	1.36946	0.7259	1.10851	-	NC_015449.3	3601848	3605932	+	3762	-	PF00665:Integrase core domain|PF13976:GAG-pre-integrase domain|PF14223:gag-polypeptide of LTR copia-type|PF14244:gag-polypeptide of LTR copia-type|PF07727:Reverse transcriptase (RNA-dependent DNA polymerase)	RVT_2
101255543	0.83058	1.50966	0.985851	1.1087	LOC101255543	NC_015438.3	84885810	84891308	-	2823	protein_coding	65-kDa microtubule-associated protein 3-like%2C transcript variant X3	-
101257257	0.851252	1.4292	1.04701	1.10916	LOC101257257	NC_015441.3	2939310	2943825	+	1163	protein_coding	nuclear transcription factor Y subunit B-10%2C transcript variant X4	-
101259235	1.1521	1.21221	0.964376	1.10956	LOC101259235	NC_015441.3	22280463	22285038	+	1802	protein_coding	glutamate decarboxylase 4	-
101245328	1.27321	1.08837	0.967238	1.1096	LOC101245328	NC_015448.3	53479215	53484589	-	2313	protein_coding	pentatricopeptide repeat-containing protein At4g01400%2C mitochondrial%2C transcript variant X2	-
101259185	1.5322	0.792599	1.00509	1.10996	LOC101259185	NC_015438.3	1257852	1258839	-	988	protein_coding	UDP-glycosyltransferase 92A1	UDPGT
101251693	1.53544	1.05099	0.744774	1.1104	LOC101251693	NC_015443.3	48192407	48194852	+	2000	protein_coding	laccase-3-like	-
101251145	0.64403	0.484504	2.20501	1.11118	Rcr3	NC_015439.3	42634007	42635356	+	1276	protein_coding	cysteine protease	Peptidase_C1
101250169	1.52704	1.00425	0.802425	1.11124	LOC101250169	NC_015438.3	83958584	83960594	+	2011	protein_coding	pentatricopeptide repeat-containing protein At2g44880	-
104646531	1.57584	1.11824	0.641493	1.11186	LOC104646531	NC_015440.3	71125624	71128394	+	1293	protein_coding	uncharacterized LOC104646531%2C transcript variant X2	-
101254427	0.787017	0.978208	1.57125	1.11216	LOC101254427	NC_015447.3	297394	298945	-	1264	protein_coding	inositol oxygenase 1	-
novel.141	0.75439	0.778775	1.8042	1.11245	-	NC_015441.3	50482141	50482932	-	688	-	-	-
novel.278	0.781321	1.59543	0.960998	1.11258	-	NC_015446.3	44924535	44930721	+	775	-	-	-
101257276	1.45471	1.41097	0.472162	1.11261	LOC101257276	NC_015443.3	48646808	48650426	-	1665	protein_coding	serine carboxypeptidase-like 20	Peptidase_S10
101266093	1.41687	1.13697	0.784723	1.11285	LOC101266093	NC_015439.3	51168294	51173171	+	580	lncRNA	uncharacterized LOC101266093	-
101266791	0.654915	1.17015	1.51409	1.11305	LOC101266791	NC_015439.3	54826845	54829360	+	1590	protein_coding	transcription factor SPATULA%2C transcript variant X2	HLH
101244682	0.778035	1.1795	1.3871	1.11488	LOC101244682	NC_015444.3	63433326	63435655	+	1223	protein_coding	peroxidase P7-like	-
101251580	1.08129	1.13009	1.13451	1.1153	LOC101251580	NC_015441.3	65169958	65171482	+	1240	protein_coding	B-box zinc finger protein 21	zf-B_box
101261281	0.745719	1.15167	1.45137	1.11625	LOC101261281	NC_015448.3	222469	224150	+	1682	protein_coding	uncharacterized protein At5g39865-like	-
101266021	1.02231	0.843037	1.48579	1.11705	LOC101266021	NC_015441.3	49668761	49684269	+	2917	protein_coding	sterol 3-beta-glucosyltransferase UGT80A2%2C transcript variant X1	UDPGT
112940434	0.801782	1.48561	1.0653	1.11757	LOC112940434	NC_015449.3	67128579	67129635	+	971	lncRNA	uncharacterized LOC112940434	-
104648750	0.835519	1.1891	1.32869	1.11777	LOC104648750	NC_015445.3	13022775	13026985	-	3986	lncRNA	uncharacterized LOC104648750	-
101252007	1.22755	1.22322	0.905904	1.11889	LOC101252007	NC_015444.3	64931531	64943411	+	6166	protein_coding	putative callose synthase 8	DUF605
101267435	0.794977	1.11264	1.44972	1.11911	LOC101267435	NC_015445.3	63520301	63522295	+	1995	protein_coding	uncharacterized LOC101267435%2C transcript variant X2	-
101253776	1.0719	0.941834	1.34503	1.11959	LOC101253776	NC_015441.3	60203589	60207385	+	3107	protein_coding	probable carbohydrate esterase At4g34215	-
novel.13	0.781229	0.812121	1.76648	1.11994	-	NC_015438.3	94471405	94472104	+	609	-	PF06404:Phytosulfokine precursor protein (PSK)	-
101253838	1.17565	1.06133	1.12468	1.12056	LOC101253838	NC_015438.3	97173769	97174467	+	699	protein_coding	auxin-responsive protein SAUR50-like	Auxin_inducible
101252454	0.778101	1.43179	1.15505	1.12165	LOC101252454	NC_015448.3	11784574	11786722	-	1612	pseudogene	-	-
112942089	0.87084	0.553224	1.94385	1.12264	LOC112942089	NC_015445.3	65235167	65235315	-	149	pseudogene	-	-
101254462	1.18525	1.16773	1.01855	1.12385	LOC101254462	NC_015440.3	62036229	62042094	+	2153	protein_coding	DNA polymerase epsilon subunit B	-
101258095	1.13422	0.960726	1.27794	1.1243	LOC101258095	NC_015446.3	3068271	3071405	+	1899	protein_coding	solute carrier family 35 member F2%2C transcript variant X6	-
novel.245	0.834055	1.51387	1.02586	1.1246	-	NC_015445.3	8093031	8103888	+	1225	-	PF05699:hAT family C-terminal dimerisation region	hATC
101245408	1.18533	1.37507	0.813475	1.12462	LOC101245408	NC_015438.3	96747283	96750639	-	3357	protein_coding	pentatricopeptide repeat-containing protein At1g74600%2C chloroplastic	-
101259623	1.23215	0.842969	1.29962	1.12491	LOC101259623	NC_015440.3	70565835	70569275	-	1369	protein_coding	uncharacterized LOC101259623	-
101255639	1.0739	1.16952	1.13216	1.12519	LOC101255639	NC_015438.3	91436453	91441457	-	3971	protein_coding	TMV resistance protein N-like%2C transcript variant X1	TIR
109119578	1.51946	0.572433	1.28456	1.12548	LOC109119578	NC_015439.3	42300836	42302059	-	1224	protein_coding	protein DOG1-like 3	-
101255626	0.904847	1.667	0.807906	1.12658	LOC101255626	NC_015446.3	67779973	67780689	-	717	protein_coding	uncharacterized LOC101255626	-
101252698	1.43822	1.06966	0.872493	1.12679	LOC101252698	NC_015444.3	3314899	3318322	-	1233	protein_coding	purine permease 3-like	-
101263962	1.22811	0.766002	1.38847	1.12753	LOC101263962	NC_015448.3	2273137	2275360	-	1937	protein_coding	uncharacterized LOC101263962	-
104645982	0.944923	1.2074	1.23266	1.12833	LOC104645982	NC_015439.3	34132056	34138709	+	2014	lncRNA	uncharacterized LOC104645982	-
101248447	1.46037	1.00669	0.921455	1.1295	LOC101248447	NC_015448.3	1721051	1722442	-	1392	protein_coding	beta-D-glucosyl crocetin beta-1%2C6-glucosyltransferase-like	UDPGT
101248580	1.01272	0.965038	1.41285	1.1302	LOC101248580	NC_015442.3	64322678	64324049	+	1025	protein_coding	desiccation-related protein PCC13-62	-
101255451	1.17065	1.13041	1.09003	1.13036	LOC101255451	NC_015439.3	48947795	48955706	-	2771	protein_coding	ATP-dependent DNA helicase DDM1-like	SNF2_N
101264355	1.22616	1.00837	1.15693	1.13049	LOC101264355	NC_015445.3	62212538	62215112	-	2575	protein_coding	pentatricopeptide repeat-containing protein At5g47360	-
101248335	1.55358	1.00669	0.832282	1.13085	LOC101248335	NC_015438.3	92300699	92301394	-	696	protein_coding	ferredoxin	Fer2
101251248	0.559475	1.43535	1.3998	1.13154	LOC101251248	NC_015439.3	34283329	34284470	+	1005	protein_coding	uncharacterized LOC101251248	-
101247893	1.44767	1.19053	0.75885	1.13235	LOC101247893	NC_015440.3	37736465	37738645	+	2181	protein_coding	putative pentatricopeptide repeat-containing protein At5g52630	PPR
novel.360	0	0	3.39868	1.13289	-	NC_015448.3	43189119	43192077	-	1607	-	-	-
101250733	1.28112	1.26503	0.85257	1.13291	LOC101250733	NC_015438.3	82320750	82327608	-	4709	protein_coding	DNA topoisomerase 2%2C transcript variant X1	DNA_gyraseB
101250544	0.466326	1.03686	1.89595	1.13304	LOC101250544	NC_015446.3	65683776	65685237	-	1115	protein_coding	CRIB domain-containing protein RIC10-like%2C transcript variant X2	PBD
101258968	0.992308	1.56227	0.846099	1.13356	LOC101258968	NC_015443.3	49564336	49567580	+	2043	protein_coding	uncharacterized LOC101258968%2C transcript variant X1	-
101254414	0.841005	1.33568	1.22596	1.13422	LOC101254414	NC_015445.3	58586232	58593725	-	2704	protein_coding	autophagy-related protein 18a-like%2C transcript variant X3	-
101260516	0.903974	1.28107	1.21956	1.13487	LOC101260516	NC_015440.3	52730356	52733320	+	1866	protein_coding	uncharacterized LOC101260516	-
101258997	1.10902	1.37583	0.920808	1.13522	LOC101258997	NC_015447.3	1756755	1762531	-	2067	protein_coding	muscle M-line assembly protein unc-89	-
101267828	1.35979	1.19609	0.850541	1.13547	LOC101267828	NC_015445.3	246370	250302	+	1654	protein_coding	F-box/LRR-repeat protein At3g03360	-
543686	1.3196	1.55529	0.53153	1.13547	ST2	NC_015449.3	63948268	63954684	+	2785	protein_coding	sulfate transporter 2%2C transcript variant X1	Sulfate_transp
109119892	0.854355	0.508829	2.04327	1.13549	LOC109119892	NC_015440.3	70475476	70476751	-	810	protein_coding	dynein light chain 1%2C cytoplasmic	-
543732	1.33298	1.30364	0.771821	1.13615	LOC543732	NC_015443.3	44564663	44569689	-	1276	protein_coding	ubiquitin activating enzyme%2C transcript variant X1	-
101252589	1.18078	1.30022	0.928771	1.13659	LOC101252589	NC_015442.3	59317557	59328031	+	6562	protein_coding	pentatricopeptide repeat-containing protein At3g49740%2C transcript variant X3	-
101261145	1.39155	1.33956	0.679191	1.13677	LOC101261145	NC_015438.3	1819133	1823251	-	3151	protein_coding	protein SMAX1-LIKE 3%2C transcript variant X2	-
112940297	1.22223	1.15813	1.03129	1.13722	LOC112940297	NC_015448.3	899397	907667	-	8178	protein_coding	uncharacterized LOC112940297%2C transcript variant X2	DnaJ
101246586	1.53523	1.34325	0.53406	1.13751	LOC101246586	NC_015448.3	2667134	2673542	+	3099	protein_coding	pumilio homolog 4-like	PUF
101256610	0.683146	0.97647	1.75635	1.13865	LOC101256610	NC_015445.3	1810800	1811812	-	1013	protein_coding	ethylene-responsive transcription factor 2-like	AP2
101266643	1.00585	0.993346	1.41712	1.13877	LOC101266643	NC_015443.3	45657095	45661778	+	2365	protein_coding	beta-glucosidase BoGH3B-like	Glyco_hydro_3
108663990	0.426826	1.22019	1.76938	1.1388	LOC108663990	NC_015446.3	70367041	70367344	-	304	SRP_RNA	signal recognition particle 7S RNA	-
101249488	0.986533	0.98956	1.44047	1.13885	LOC101249488	NC_015438.3	79931847	79933540	-	833	protein_coding	uncharacterized LOC101249488	-
101250985	1.47957	1.1476	0.790001	1.13906	LOC101250985	NC_015441.3	63529152	63530496	+	1257	protein_coding	heat stress transcription factor B-4	HSF_DNA-bind
778300	0.709044	1.1824	1.52618	1.13921	MT3	NC_015441.3	55154564	55155327	+	488	protein_coding	type 2 metallothionein MT3	-
101251695	1.31586	1.06309	1.03988	1.13961	HKT1%3B2	NC_015444.3	5092148	5097818	+	1512	protein_coding	sodium transporter HKT1%3B2	-
101257068	1.21163	1.27704	0.930791	1.13982	LOC101257068	NC_015441.3	61393055	61397783	+	2406	protein_coding	VIN3-like protein 2%2C transcript variant X2	-
101250795	0.778959	1.09486	1.54626	1.14003	LOC101250795	NC_015441.3	62183989	62190786	-	2221	protein_coding	putative lipase YDL109C	-
101252414	0.915057	0.81384	1.6924	1.14043	LOC101252414	NC_015444.3	65008207	65010804	-	1972	protein_coding	receptor-like serine/threonine-protein kinase At1g78530%2C transcript variant X3	Pkinase_Tyr
101246006	1.33965	1.31305	0.76894	1.14055	LOC101246006	NC_015448.3	643146	647390	+	2529	protein_coding	protein trichome berefringence-like 7%2C transcript variant X2	-
3950406	0.592489	0.940985	1.88933	1.14093	rps3	NC_007898.3	84528	85184	-	657	protein_coding	-	-
101257507	1.36622	1.2505	0.808265	1.14166	LOC101257507	NC_015446.3	47443495	47451898	+	2406	protein_coding	fimbrin-2	CH
101257609	1.56168	1.01906	0.844415	1.14172	LOC101257609	NC_015447.3	2668979	2671526	-	2548	protein_coding	pentatricopeptide repeat-containing protein At1g03540	-
101252637	1.09939	1.22649	1.10303	1.14297	LOC101252637	NC_015438.3	91187618	91191064	+	1613	protein_coding	MLO-like protein 13	-
101251622	1.65278	0.931667	0.846232	1.14356	PT3	NC_015446.3	70109194	70111051	+	1858	protein_coding	phosphate transporter 3	Sugar_tr
104648969	0.889287	1.61779	0.928067	1.14505	LOC104648969	NC_015445.3	61121435	61124309	+	535	lncRNA	uncharacterized LOC104648969	-
101248431	0.840227	1.58227	1.01431	1.1456	LOC101248431	NC_015447.3	3984728	3990814	-	2162	protein_coding	putative glucose-6-phosphate 1-epimerase	Aldose_epim
101246706	1.27574	1.01959	1.14169	1.14567	LOC101246706	NC_015441.3	55137085	55139881	-	1051	protein_coding	glucan endo-1%2C3-beta-glucosidase 13	-
101252569	0.923137	1.21602	1.29869	1.14595	LOC101252569	NC_015440.3	69080337	69084582	-	1737	protein_coding	WUSCHEL-related homeobox 1%2C transcript variant X2	Homeobox
101266743	1.01072	1.36166	1.06692	1.14643	LOC101266743	NC_015445.3	49205362	49218666	-	1752	protein_coding	copper-transporting ATPase PAA2%2C chloroplastic%2C transcript variant X1	-
101263907	0.838482	1.46484	1.13634	1.14655	LOC101263907	NC_015442.3	9155212	9157174	-	1238	lncRNA	uncharacterized LOC101263907	-
101258555	0.970296	1.23281	1.23763	1.14691	LOC101258555	NC_015441.3	63825466	63827025	+	1471	protein_coding	uncharacterized LOC101258555	-
novel.161	1.06167	1.23162	1.14812	1.14714	-	NC_015442.3	61566060	61568506	+	2447	-	PF03732:Retrotransposon gag protein	Retrotrans_gag
101267356	1.36569	1.07257	1.00498	1.14774	LOC101267356	NC_015447.3	847943	877214	-	3761	protein_coding	uncharacterized LOC101267356%2C transcript variant X1	-
101262880	0.953669	1.47006	1.01965	1.14779	LOC101262880	NC_015447.3	65385133	65386864	-	1542	protein_coding	dof zinc finger protein DOF2.4-like	zf-Dof
101264074	1.07389	0.988035	1.38157	1.14783	LOC101264074	NC_015438.3	95352136	95357447	+	1602	protein_coding	uncharacterized LOC101264074%2C transcript variant X1	-
novel.328	0.597163	2.1136	0.734491	1.14842	-	NC_015447.3	42871707	42872280	-	507	-	-	-
101244914	0.950587	1.50971	0.98515	1.14848	LOC101244914	NC_015438.3	93717680	93719777	-	546	protein_coding	cytochrome P450 71A4-like	p450
101265791	0.837699	1.17638	1.43404	1.14937	LOC101265791	NC_015439.3	46608231	46626938	+	1510	protein_coding	eukaryotic translation initiation factor 6-2%2C transcript variant X4	-
112940422	1.07681	1.66131	0.71127	1.1498	LOC112940422	NC_015449.3	5306735	5308534	+	1687	lncRNA	uncharacterized LOC112940422	-
101251148	0.995054	1.18525	1.26921	1.14984	LOC101251148	NC_015448.3	29587966	29593869	+	2608	protein_coding	probable serine/threonine-protein kinase At1g09600	Pkinase
101252739	1.32939	1.29626	0.828118	1.15126	LOC101252739	NC_015439.3	45333781	45335179	+	1399	protein_coding	uncharacterized LOC101252739	-
101266136	2.3746	0.26938	0.8113	1.15176	LOC101266136	NC_015444.3	8724893	8725657	+	765	protein_coding	protein PELPK1	-
112941169	1.03169	1.28561	1.1388	1.15203	LOC112941169	NC_015440.3	25280859	25283031	+	545	lncRNA	uncharacterized LOC112941169	-
101259045	1.44994	1.21587	0.79063	1.15215	LOC101259045	NC_015442.3	5047004	5053761	-	3341	protein_coding	protease 2%2C transcript variant X2	-
101244865	0.0483619	0	3.40819	1.15218	LOC101244865	NC_015441.3	63267617	63270639	+	2683	protein_coding	probable carbohydrate esterase At4g34215	-
101250609	1.0278	1.15602	1.27337	1.15239	LOC101250609	NC_015443.3	48834703	48839687	+	3177	protein_coding	uncharacterized LOC101250609%2C transcript variant X1	-
101245384	1.07897	1.41816	0.960998	1.15271	LOC101245384	NC_015445.3	287880	290289	-	2325	protein_coding	pentatricopeptide repeat-containing protein At2g22410%2C mitochondrial-like	-
112940546	0.514901	2.45328	0.492575	1.15359	LOC112940546	NC_015449.3	66161723	66161890	-	168	snoRNA	small nucleolar RNA snoR143	-
novel.151	0.946131	1.41677	1.09906	1.15399	-	NC_015442.3	23521605	23524836	+	640	-	PF05699:hAT family C-terminal dimerisation region	hATC
101250087	0.996495	1.51567	0.953287	1.15515	LOC101250087	NC_015440.3	4003764	4006020	+	2257	protein_coding	molybdenum cofactor sulfurase-like	Aminotran_5
101252079	1.51706	1.35712	0.59236	1.15551	LOC101252079	NC_015441.3	58492086	58495363	+	1397	protein_coding	WAT1-related protein At1g43650-like	DUF6
101256339	0.955085	1.31874	1.19337	1.15573	LOC101256339	NC_015447.3	64485259	64488050	-	2264	protein_coding	O-fucosyltransferase 19-like%2C transcript variant X2	-
109119413	0.600718	1.14487	1.72401	1.15653	TRNAP-UGG	NC_015438.3	94551771	94551842	+	72	tRNA	tRNA-Pro	-
104646058	1.15943	1.00876	1.30205	1.15675	LOC104646058	NC_015439.3	39192843	39193700	+	858	protein_coding	uncharacterized LOC104646058	-
112941403	0.720862	1.7173	1.03441	1.15752	LOC112941403	NC_015441.3	50419525	50419644	-	120	snoRNA	small nucleolar RNA SNORD14	-
112940325	1.95544	1.01064	0.507296	1.15779	LOC112940325	NC_015448.3	5123638	5124942	+	1305	protein_coding	acyl-CoA--sterol O-acyltransferase 1-like	-
101247050	1.1654	1.15243	1.15694	1.15826	LOC101247050	NC_015445.3	63698750	63703073	-	1967	protein_coding	UDP-galactose/UDP-glucose transporter 4-like	-
101261897	1.23391	1.27895	0.962962	1.15861	LOC101261897	NC_015440.3	55863775	55878095	+	3996	protein_coding	structural maintenance of chromosomes protein 2-1	SMC_N
101253620	1.44708	1.14061	0.888711	1.1588	LOC101253620	NC_015438.3	77551978	77562808	+	2694	protein_coding	CSC1-like protein At3g54510%2C transcript variant X1	-
107546769	1.00585	0.958492	1.51209	1.15881	LOC107546769	NC_015446.3	70939569	70939869	-	301	SRP_RNA	signal recognition particle 7S RNA	-
101257026	1.24817	0.72398	1.50554	1.15923	LOC101257026	NC_015438.3	85058364	85059160	+	797	protein_coding	BON1-associated protein 2	-
101261061	1.20511	1.13436	1.1388	1.15942	LOC101261061	NC_015446.3	60447747	60451707	-	2943	protein_coding	uncharacterized LOC101261061	-
101260445	1.01386	1.22133	1.2444	1.15986	LOC101260445	NC_015443.3	49372619	49377754	-	2261	protein_coding	guanylate-binding protein 5-like	-
101249055	1.10618	1.68655	0.687842	1.16019	LOC101249055	NC_015440.3	49982344	49983331	+	782	pseudogene	-	-
101245189	1.37109	1.18776	0.924111	1.16099	LOC101245189	NC_015445.3	54565951	54568945	+	1388	protein_coding	serine/threonine-protein kinase Aurora-2	Pkinase
101249072	0.995219	1.05088	1.44097	1.16236	LOC101249072	NC_015441.3	63445298	63446905	+	1608	protein_coding	uncharacterized acetyltransferase At3g50280	-
101245416	0.974309	1.54739	0.968615	1.16344	LOC101245416	NC_015448.3	593225	598344	-	2273	protein_coding	UDP-glucuronate:xylan alpha-glucuronosyltransferase 1%2C transcript variant X2	Glyco_transf_8
101259882	0.7126	1.94857	0.829897	1.16369	LOC101259882	NC_015438.3	85138957	85140483	+	1396	protein_coding	iridoid synthase CYC2-like	-
101260387	1.24504	1.238	1.00981	1.16428	LOC101260387	NC_015447.3	64244585	64246182	+	1598	protein_coding	molybdate transporter 1	-
novel.100	1.7114	1.00073	0.781387	1.1645	-	NC_015440.3	6326156	6330662	-	1112	-	-	-
101252421	0.955433	1.41819	1.12493	1.16619	LOC101252421	NC_015445.3	62385556	62389364	-	2365	protein_coding	FHA domain-containing protein At4g14490-like%2C transcript variant X3	FHA
101255242	1.21836	0.982377	1.30001	1.16692	LOC101255242	NC_015438.3	84958670	84959592	+	923	protein_coding	probable calcium-binding protein CML10	-
novel.356	1.45706	0.949995	1.10043	1.16916	-	NC_015448.3	31214308	31216795	-	564	-	-	-
101254973	0.522249	1.67394	1.31714	1.17111	LOC101254973	NC_015440.3	897722	899449	-	911	protein_coding	uncharacterized LOC101254973	-
101245389	1.27284	0.975085	1.2654	1.17111	LOC101245389	NC_015445.3	63065762	63069163	+	1733	pseudogene	-	p450
101262157	1.06562	1.5829	0.869502	1.17267	LOC101262157	NC_015439.3	17110998	17112520	-	1380	protein_coding	phospholipase A1-II 1	Lipase_3
101250563	1.15873	1.27404	1.08717	1.17331	LOC101250563	NC_015448.3	4963862	4968830	+	1941	protein_coding	EH domain-containing protein 1-like	-
104647252	1.18927	1.07362	1.25746	1.17345	LOC104647252	NC_015442.3	774096	777469	-	710	protein_coding	protein PLASTID REDOX INSENSITIVE 2%2C chloroplastic-like%2C transcript variant X2	-
101255889	0.512461	1.07433	1.93645	1.17441	LOC101255889	NC_015442.3	63744745	63746432	-	1688	protein_coding	BAHD acyltransferase DCR	-
109119417	1.80215	0.572433	1.14934	1.17464	TRNAP-UGG	NC_015438.3	94564478	94564549	+	72	tRNA	tRNA-Pro	-
101248686	1.42543	1.04784	1.05194	1.17507	LOC101248686	NC_015443.3	41991439	41992500	+	1062	protein_coding	long-chain-alcohol O-fatty-acyltransferase-like	-
544074	0.950305	0.611864	1.96562	1.17593	ADH2	NC_015443.3	37722996	37725379	+	1684	protein_coding	alcohol dehydrogenase	ADH_zinc_N
101260841	0.911042	1.41073	1.20926	1.17701	LOC101260841	NC_015444.3	66442465	66449220	-	3798	protein_coding	formin-like protein 5	FH2
104646046	0.655329	1.93586	0.940371	1.17719	LOC104646046	NC_015439.3	42097834	42098493	+	660	protein_coding	uncharacterized LOC104646046	-
101267575	1.00286	1.20068	1.32837	1.1773	LOC101267575	NC_015439.3	40010109	40012725	-	1682	protein_coding	beta-amyrin 28-monooxygenase-like	p450
101266441	1.2799	1.53505	0.717752	1.17757	LOC101266441	NC_015438.3	2438541	2446363	+	1960	protein_coding	protein DETOXIFICATION 42-like	MatE
101246760	0.943673	1.57367	1.0156	1.17765	LOC101246760	NC_015438.3	84589892	84593529	-	1100	protein_coding	axial regulator YABBY 1	YABBY
109120235	0.992491	1.54308	0.999428	1.17833	LOC109120235	NC_015442.3	40351637	40353444	-	828	lncRNA	uncharacterized LOC109120235	-
101266705	1.31445	1.37185	0.853274	1.17986	LOC101266705	NC_015440.3	56075819	56083145	+	2764	protein_coding	putative leucine-rich repeat receptor-like protein kinase At2g19210	Pkinase
101259192	0.858831	1.79592	0.890059	1.1816	LOC101259192	NC_015438.3	77059997	77062400	+	2178	protein_coding	acyl transferase 4%2C transcript variant X3	-
101259492	1.23006	1.42558	0.890497	1.18205	LOC101259492	NC_015438.3	92142223	92143605	+	1301	protein_coding	WEB family protein At1g75720	-
101259774	1.34606	1.16167	1.04473	1.18416	LOC101259774	NC_015445.3	55800564	55803457	-	1703	protein_coding	VAN3-binding protein	-
101261201	0.974475	0.892876	1.68517	1.18417	LOC101261201	NC_015449.3	7567571	7571186	+	1154	protein_coding	uncharacterized LOC101261201	-
112940805	1.09962	0.349281	2.10388	1.18426	LOC112940805	NC_015438.3	76044386	76044503	+	118	snoRNA	small nucleolar RNA snoR104	-
104646951	1.28568	0.848178	1.41916	1.18434	LOC104646951	NC_015441.3	52670289	52675910	+	1312	lncRNA	uncharacterized LOC104646951	-
101264881	1.16495	1.53524	0.853609	1.1846	LOC101264881	NC_015448.3	2406687	2413888	+	2523	protein_coding	probable pectate lyase 13%2C transcript variant X1	-
101243929	1.22149	1.16397	1.16852	1.18466	LOC101243929	NC_015438.3	81887320	81890267	-	1660	protein_coding	ADP%2CATP carrier protein 1%2C mitochondrial%2C transcript variant X2	Mito_carr
112941073	1.02295	1.64495	0.886854	1.18492	LOC112941073	NC_015440.3	47707885	47709490	+	1353	protein_coding	uncharacterized LOC112941073	-
102466027	1.50628	2.05051	0	1.18559	MIR166b	NC_015445.3	65815376	65815576	+	201	miRNA	microRNA MIR166b	-
101267775	1.12935	1.85468	0.574671	1.18623	LOC101267775	NC_015440.3	89851	92170	+	1800	protein_coding	sugar transport protein 8	Sugar_tr
101253878	1.16412	0.989847	1.40491	1.18629	LOC101253878	NC_015439.3	32651811	32654225	+	2415	protein_coding	amino acid transporter AVT3C	Aa_trans
101252607	1.233	1.19798	1.13328	1.18809	LOC101252607	NC_015445.3	674817	680866	+	1789	protein_coding	protein DETOXIFICATION 21-like	MatE
112940280	1.5018	1.08762	0.976941	1.18879	LOC112940280	NC_015448.3	54224757	54227497	+	720	lncRNA	uncharacterized LOC112940280	-
101268366	1.50309	1.12654	0.937066	1.1889	LOC101268366	NC_015440.3	53981413	53983973	+	2561	protein_coding	AAA-ATPase At2g46620-like	AAA
101250994	1.15909	1.33147	1.07846	1.18968	LOC101250994	NC_015442.3	52654069	52672748	-	2811	protein_coding	uncharacterized LOC101250994%2C transcript variant X2	-
101247245	0.815478	1.73349	1.02016	1.18971	LOC101247245	NC_015438.3	247884	249564	-	1379	protein_coding	farnesoic acid carboxyl-O-methyltransferase-like	-
101262915	1.46491	0.874218	1.23152	1.19022	LOC101262915	NC_015442.3	5539588	5546536	-	2923	protein_coding	pentatricopeptide repeat-containing protein At1g80150%2C mitochondrial	-
112942248	0	1.01766	2.55409	1.19058	LOC112942248	NC_015446.3	66990524	66990604	-	81	snoRNA	small nucleolar RNA Z155	-
112941698	1.07744	1.46673	1.03073	1.19163	LOC112941698	NC_015438.3	83641592	83643345	-	562	lncRNA	uncharacterized LOC112941698	-
101267614	1.13323	1.6798	0.762882	1.19197	LOC101267614	NC_015443.3	39801401	39808475	+	2061	protein_coding	protein Brevis radix-like 2	-
101257349	1.27998	1.31073	0.986891	1.19253	LOC101257349	NC_015440.3	71534231	71537304	+	2264	protein_coding	uncharacterized LOC101257349	-
104645250	1.61146	1.35132	0.616637	1.19314	LOC104645250	NC_015439.3	32841523	32843417	+	671	lncRNA	uncharacterized LOC104645250	-
101244695	1.25665	1.56405	0.760549	1.19375	LOC101244695	NC_015445.3	63804704	63808076	-	3373	protein_coding	scarecrow-like protein 28	GRAS
101267554	0.600718	1.60281	1.37921	1.19425	LOC101267554	NC_015446.3	52939766	52941439	+	720	lncRNA	uncharacterized LOC101267554	-
101264591	1.12313	0.965325	1.49578	1.19475	LOC101264591	NC_015448.3	56042946	56045881	-	1964	protein_coding	protein NRT1/ PTR FAMILY 2.7-like	-
101247117	1.49821	0.842559	1.24528	1.19535	LOC101247117	NC_015449.3	65865637	65870272	+	1774	protein_coding	protein PIN-LIKES 3-like%2C transcript variant X1	-
101261942	0	3.58631	0	1.19544	LOC101261942	NC_015445.3	53637014	53641225	+	3011	pseudogene	-	KH_1
101262446	0.987922	1.49247	1.10644	1.19561	LOC101262446	NC_015445.3	59219727	59223557	+	1795	protein_coding	protein NUCLEAR FUSION DEFECTIVE 4	-
101249743	1.16743	0.922525	1.49815	1.19604	LOC101249743	NC_015444.3	59380025	59382318	+	1519	protein_coding	cytochrome b561 and DOMON domain-containing protein At5g47530	Cytochrom_B561
101248663	1.24626	1.06257	1.28007	1.1963	LOC101248663	NC_015440.3	68417481	68427559	-	3297	protein_coding	uncharacterized LOC101248663	Tyr-DNA_phospho
101258575	1.30132	1.17478	1.11385	1.19665	LOC101258575	NC_015445.3	1664104	1668957	+	1357	protein_coding	uncharacterized LOC101258575%2C transcript variant X3	-
101251636	1.04863	1.53984	1.00316	1.19721	LOC101251636	NC_015447.3	64027651	64032967	+	2516	protein_coding	interactor of constitutive active ROPs 2%2C chloroplastic-like	-
104648841	0.859305	1.69228	1.04126	1.19761	LOC104648841	NC_015445.3	54012472	54015461	+	755	lncRNA	uncharacterized LOC104648841	-
101255416	1.72224	0.29839	1.57267	1.19777	LOC101255416	NC_015444.3	64022160	64024124	+	1105	protein_coding	probable xyloglucan endotransglucosylase/hydrolase protein 16	-
101246799	1.1382	1.24529	1.20983	1.19778	LOC101246799	NC_015440.3	5346645	5352073	-	2067	protein_coding	uncharacterized LOC101246799%2C transcript variant X1	-
101247749	1.35342	1.2456	0.995953	1.19833	LOC101247749	NC_015438.3	76580699	76586926	+	4206	protein_coding	uncharacterized LOC101247749%2C transcript variant X1	-
101250079	1.09907	1.50937	0.989568	1.19934	LOC101250079	NC_015439.3	46146777	46148114	-	1338	protein_coding	acetyl-CoA-benzylalcohol acetyltransferase-like	-
112941274	1.55902	1.27338	0.767017	1.19981	LOC112941274	NC_015441.3	38067212	38069424	-	971	lncRNA	uncharacterized LOC112941274	-
novel.227	1.23863	1.21221	1.1529	1.20125	-	NC_015444.3	56755382	56757355	+	1292	-	-	-
104647052	1.20832	1.32857	1.06701	1.2013	LOC104647052	NC_015441.3	51116487	51120535	-	1396	protein_coding	transcription termination factor MTEF1%2C chloroplastic-like	-
101252820	1.47218	1.28193	0.849866	1.20132	LOC101252820	NC_015446.3	72087462	72089404	+	1704	protein_coding	cytochrome P450 83B1	p450
112941441	3.60431	0	0	1.20144	LOC112941441	NC_015441.3	62567197	62567280	-	84	snoRNA	small nucleolar RNA snoR8a	-
101265550	1.1649	0.931012	1.50982	1.20191	LOC101265550	NC_015443.3	44927380	44929333	+	1151	protein_coding	bidirectional sugar transporter SWEET12	-
104649615	1.32253	1.35361	0.937176	1.20444	LOC104649615	NC_015447.3	56611446	56614270	-	883	lncRNA	uncharacterized LOC104649615	-
112942178	0.470127	1.15198	1.99172	1.20461	LOC112942178	NC_015446.3	826040	827465	-	644	lncRNA	uncharacterized LOC112942178	-
101268673	1.00861	1.41341	1.19191	1.20465	LOC101268673	NC_015441.3	1505370	1506511	+	729	protein_coding	kirola-like	-
109120362	1.20314	1.19329	1.22144	1.20596	LOC109120362	NC_015442.3	6718261	6723977	+	3742	protein_coding	beta-arabinofuranosyltransferase RAY1%2C transcript variant X2	-
101265762	1.32818	1.32689	0.963193	1.20609	LOC101265762	NC_015438.3	1009765	1015492	+	2624	protein_coding	putative E3 ubiquitin-protein ligase LIN-2%2C transcript variant X2	-
101243633	1.43432	1.23662	0.947424	1.20612	LOC101243633	NC_015446.3	5705199	5707830	+	2533	protein_coding	pentatricopeptide repeat-containing protein At3g09060	-
101253461	1.40597	1.2569	0.956758	1.20654	LOC101253461	NC_015449.3	61184394	61189202	-	2984	protein_coding	transmembrane 9 superfamily member 7	-
3950452	1.42588	0.905828	1.28827	1.20666	ndhA	NC_007898.3	121110	123334	-	1092	protein_coding	-	-
101253546	0.430901	0.975203	2.21567	1.20726	LOC101253546	NC_015447.3	65592012	65592962	-	803	protein_coding	uncharacterized LOC101253546	-
101261870	1.18382	0.846059	1.59762	1.20917	LOC101261870	NC_015439.3	47616369	47619080	-	2046	protein_coding	thaumatin-like protein 1	Thaumatin
101268027	1.10934	1.53099	0.988055	1.20946	LOC101268027	NC_015438.3	71556170	71559561	-	3392	protein_coding	protein QUIRKY	C2
101244273	1.1892	1.13321	1.30618	1.20953	LOC101244273	NC_015441.3	2551271	2552831	+	982	protein_coding	putative GEM-like protein 8	GRAM
101253894	0.929744	1.24035	1.45867	1.20959	LOC101253894	NC_015442.3	506475	508262	+	1163	protein_coding	probable xyloglucan endotransglucosylase/hydrolase protein 33	-
104645681	0.951126	1.13059	1.54774	1.20982	LOC104645681	NC_015439.3	53500250	53524241	+	5698	lncRNA	uncharacterized LOC104645681%2C transcript variant X4	-
101266764	1.3758	1.4749	0.781461	1.21072	LOC101266764	NC_015438.3	90146497	90147706	-	1006	protein_coding	GATA transcription factor 16	GATA
101260046	0.947564	1.2816	1.40358	1.21091	LOC101260046	NC_015442.3	3811893	3813307	-	1415	protein_coding	probable carboxylesterase 6	Abhydrolase_3
101243953	1.10132	1.28797	1.24512	1.21147	LOC101243953	NC_015439.3	39952796	39953659	-	864	protein_coding	protein LIGHT-DEPENDENT SHORT HYPOCOTYLS 4-like	-
101249404	1.46842	0.826847	1.3409	1.21206	LOC101249404	NC_015438.3	95727864	95729159	+	1296	protein_coding	2-hydroxyisoflavanone dehydratase-like	Abhydrolase_3
101259926	0.786394	1.64861	1.20367	1.21289	LOC101259926	NC_015440.3	71422708	71427598	-	1391	protein_coding	nuclear transcription factor Y subunit A-3%2C transcript variant X3	CBFB_NFYA
104648249	2.4118	0.689473	0.538353	1.21321	LOC104648249	NC_015444.3	2836206	2838016	+	538	protein_coding	stellacyanin-like	Cu_bind_like
101265619	1.41923	1.26372	0.957064	1.21334	LOC101265619	NC_015440.3	4716639	4720552	+	1859	protein_coding	G2/mitotic-specific cyclin-2-like	Cyclin_C
101253208	1.79193	1.21634	0.63403	1.2141	LOC101253208	NC_015444.3	64846791	64855027	+	1910	protein_coding	ankyrin repeat-containing protein At5g02620-like%2C transcript variant X1	-
101247289	1.34931	1.321	0.97252	1.21427	LOC101247289	NC_015448.3	54893731	54897678	+	2340	protein_coding	pentatricopeptide repeat-containing protein At1g77360%2C mitochondrial	-
101251951	0.974854	1.37131	1.30054	1.21557	LOC101251951	NC_015439.3	49863915	49876914	+	6522	protein_coding	DExH-box ATP-dependent RNA helicase DExH17	Sec63
novel.213	1.20144	0.992217	1.45583	1.2165	-	NC_015443.3	38771919	38774823	-	540	-	-	-
100037505	1.09776	0.69738	1.85528	1.21681	GA2ox2	NC_015444.3	64602023	64603556	-	1182	protein_coding	gibberellin 2-oxidase 2	2OG-FeII_Oxy
104644853	0.840859	1.42726	1.38256	1.21689	LOC104644853	NC_015449.3	5270558	5274071	-	1646	lncRNA	uncharacterized LOC104644853	-
104644399	1.04461	1.20873	1.4038	1.21904	LOC104644399	NC_015447.3	65087160	65088898	-	1739	protein_coding	pathogenesis-related protein PRB1-2-like	SCP
101249950	1.17249	1.69144	0.7945	1.21947	LOC101249950	NC_015438.3	1245449	1251475	+	3503	protein_coding	ETHYLENE INSENSITIVE 3-like 3 protein%2C transcript variant X2	EIN3
104646570	1.3874	1.04927	1.22191	1.21952	LOC104646570	NC_015440.3	68539546	68541509	-	1964	protein_coding	pentatricopeptide repeat-containing protein At5g61800	-
101245602	0.824365	1.20451	1.62982	1.21956	LOC101245602	NC_015439.3	52874830	52875695	-	787	protein_coding	uncharacterized LOC101245602	-
104647340	1.57279	0.638349	1.44887	1.22	LOC104647340	NC_015442.3	9428052	9443638	-	1485	lncRNA	uncharacterized LOC104647340	-
112941389	0.658099	1.3239	1.67884	1.22028	LOC112941389	NC_015438.3	78232602	78233784	-	1183	protein_coding	probable ubiquitin-conjugating enzyme E2 25	UQ_con
101261438	1.10242	1.2256	1.33585	1.22129	LOC101261438	NC_015445.3	64162878	64164774	-	1177	protein_coding	uncharacterized LOC101261438	-
101247124	0.935855	1.32563	1.40341	1.22163	LOC101247124	NC_015441.3	59859429	59863081	+	1710	protein_coding	2%2C3-bisphosphoglycerate-dependent phosphoglycerate mutase	-
novel.368	0.813512	0.516805	2.33471	1.22168	-	NC_015449.3	10310745	10312216	+	319	-	-	-
101253986	1.46524	1.13768	1.06426	1.22239	LOC101253986	NC_015440.3	68259144	68263816	+	1594	protein_coding	AP2-like ethylene-responsive transcription factor At1g16060	AP2
112941590	0.508843	1.21221	1.94712	1.22272	LOC112941590	NC_015442.3	5562641	5562810	-	170	pseudogene	-	-
104647519	1.56729	0.786049	1.3152	1.22285	LOC104647519	NC_015438.3	75304145	75310535	+	1573	lncRNA	uncharacterized LOC104647519	-
101249333	0.629116	1.64861	1.39175	1.22316	LOC101249333	NC_015440.3	3280020	3282658	+	1289	protein_coding	25.3 kDa vesicle transport protein%2C transcript variant X2	-
101257598	0.873772	1.14487	1.65087	1.22317	LOC101257598	NC_015446.3	66863518	66865583	+	1980	protein_coding	monothiol glutaredoxin-S2-like	DnaJ
104649381	1.09254	1.28606	1.29109	1.22323	LOC104649381	NC_015446.3	69148122	69148875	-	673	lncRNA	uncharacterized LOC104649381	-
104647553	1.55219	1.11933	1.00331	1.22494	LOC104647553	NC_015438.3	75068244	75071228	+	1031	lncRNA	uncharacterized LOC104647553	-
101255275	0.890953	1.23491	1.54967	1.22518	LOC101255275	NC_015449.3	58803711	58804376	+	534	protein_coding	peamaclein	-
novel.16	1.52295	0.754644	1.39864	1.22541	-	NC_015438.3	2236369	2237162	-	710	-	-	-
101245452	0.443282	2.02153	1.21161	1.22547	LOC101245452	NC_015441.3	47530078	47534970	-	1366	protein_coding	GDSL esterase/lipase At5g33370	Lipase_GDSL
101249852	1.26373	1.27207	1.14083	1.22554	LOC101249852	NC_015446.3	54765094	54769513	-	2430	protein_coding	uncharacterized LOC101249852	-
101255524	1.04959	1.4169	1.21326	1.22658	LOC101255524	NC_015446.3	3296754	3297742	-	989	protein_coding	uncharacterized LOC101255524	-
101266497	1.35162	1.34599	0.990143	1.22925	LOC101266497	NC_015440.3	71185031	71191204	-	3599	protein_coding	receptor-like serine/threonine-protein kinase ALE2%2C transcript variant X2	Pkinase_Tyr
101266651	1.38924	1.1179	1.18134	1.22949	LOC101266651	NC_015444.3	62638168	62639568	+	1401	protein_coding	syntaxin-31	SNARE
112940810	2.66986	0	1.02164	1.2305	LOC112940810	NC_015438.3	96527811	96527891	-	81	snoRNA	small nucleolar RNA U30	-
104645950	1.35514	1.07611	1.26038	1.23054	LOC104645950	NC_015439.3	37137216	37138588	+	1149	lncRNA	uncharacterized LOC104645950	-
101245849	1.24141	1.23672	1.21457	1.2309	LOC101245849	NC_015443.3	34250716	34252744	+	1540	protein_coding	putative two-component response regulator ARR21%2C transcript variant X1	Myb_DNA-binding
101268787	1.16268	1.396	1.13451	1.23106	LOC101268787	NC_015446.3	7395668	7398655	+	1860	protein_coding	WRKY transcription factor 33B	WRKY
101249791	1.08996	0.519321	2.0854	1.23156	LOC101249791	NC_015448.3	54962377	54965441	-	873	protein_coding	histidine-containing phosphotransfer protein 4	Hpt
112941155	0.982993	1.14487	1.56728	1.23171	LOC112941155	NC_015440.3	64196324	64196719	-	396	protein_coding	uncharacterized LOC112941155	-
101244182	1.70261	0.732714	1.26099	1.2321	LOC101244182	NC_015441.3	58562923	58564593	+	1575	protein_coding	uncharacterized LOC101244182	-
101244339	0.90543	1.59286	1.19931	1.23253	LOC101244339	NC_015439.3	34855146	34857338	-	1242	protein_coding	galactinol synthase 2-like	Glyco_transf_8
101259775	1.12586	1.56457	1.00973	1.23338	LOC101259775	NC_015445.3	57481214	57490519	+	3688	protein_coding	transcription factor MYB3R-1-like	Myb_DNA-binding
101248919	1.23576	1.55226	0.913503	1.23384	LOC101248919	NC_015438.3	87667839	87670145	-	871	protein_coding	B3 domain-containing protein REM20%2C transcript variant X2	B3
101250212	1.01952	1.2516	1.43222	1.23445	LOC101250212	NC_015441.3	62141566	62152116	+	5478	protein_coding	inactive poly [ADP-ribose] polymerase RCD1-like%2C transcript variant X3	-
101251882	0.935789	1.23972	1.52841	1.23464	LOC101251882	NC_015441.3	66051328	66054112	-	1895	protein_coding	lysine histidine transporter-like 8	Aa_trans
novel.72	0.69966	0.939463	2.06882	1.23598	-	NC_015439.3	34365162	34366603	-	1360	-	-	-
109119110	1.80726	1.02162	0.8791	1.23599	LOC109119110	NC_015449.3	64946825	64948346	-	1412	pseudogene	-	-
101251062	1.61991	0.849002	1.23974	1.23622	LOC101251062	NC_015448.3	54004511	54005628	-	534	lncRNA	uncharacterized LOC101251062	-
101267946	1.35037	1.32491	1.03345	1.23624	LOC101267946	NC_015438.3	89624615	89630210	-	4709	protein_coding	pentatricopeptide repeat-containing protein At5g14770%2C mitochondrial%2C transcript variant X8	-
101254438	2.40733	0.688194	0.61412	1.23655	LOC101254438	NC_015447.3	65172265	65173534	-	539	protein_coding	trypsin inhibitor 1-like	-
112940344	1.33556	1.09646	1.27765	1.23656	LOC112940344	NC_015448.3	6008788	6011359	-	2105	lncRNA	uncharacterized LOC112940344	-
101251278	0.959727	0.670661	2.08106	1.23715	LOC101251278	NC_015441.3	51649190	51649865	+	676	protein_coding	monothiol glutaredoxin-S6-like	-
101245164	0.764389	1.91204	1.03593	1.23745	LOC101245164	NC_015442.3	5613230	5616681	+	1392	protein_coding	uncharacterized hydrolase YugF-like%2C transcript variant X2	-
101258661	1.3768	1.34397	0.995858	1.23888	LOC101258661	NC_015443.3	35732855	35736507	-	1433	protein_coding	calcineurin B-like protein 4%2C transcript variant X1	-
101255032	1.35885	1.04473	1.31471	1.23943	LOC101255032	NC_015446.3	67829989	67839861	+	3289	protein_coding	long chain acyl-CoA synthetase 6%2C peroxisomal-like%2C transcript variant X1	AMP-binding
101252299	0.753295	1.52538	1.44126	1.23998	LOC101252299	NC_015443.3	48172081	48173458	+	1378	protein_coding	protein LIGHT-DEPENDENT SHORT HYPOCOTYLS 5-like	-
3950462	0	1.85654	1.8638	1.24011	psaI	NC_007898.3	61146	61256	+	111	protein_coding	-	-
101258234	0.594934	1.13384	1.99198	1.24025	LOC101258234	NC_015440.3	12125279	12129805	-	1454	protein_coding	protein trichome birefringence-like 19	-
112940471	1.38139	1.06669	1.27592	1.24133	LOC112940471	NC_015449.3	45287813	45290812	-	1816	lncRNA	uncharacterized LOC112940471	-
543502	0.831763	0.748566	2.14396	1.24143	Wiv-1	NC_015447.3	63234633	63240146	-	1872	protein_coding	acid invertase	-
101257641	1.37046	1.01863	1.33726	1.24211	LOC101257641	NC_015440.3	61273078	61275025	+	1578	protein_coding	omega-hydroxypalmitate O-feruloyl transferase	-
101255350	1.72407	0.928591	1.07564	1.24277	LOC101255350	NC_015447.3	64686982	64688485	+	577	protein_coding	macrophage migration inhibitory factor homolog	MIF
101261194	1.27504	1.17703	1.27693	1.243	LOC101261194	NC_015448.3	52377783	52387262	+	2189	protein_coding	uncharacterized LOC101261194%2C transcript variant X2	-
101268089	1.40105	1.35661	0.972797	1.24349	LOC101268089	NC_015440.3	69203877	69209535	-	1914	protein_coding	eukaryotic peptide chain release factor GTP-binding subunit ERF3A	-
101260212	1.29755	1.36661	1.06707	1.24374	LOC101260212	NC_015440.3	59268711	59271155	-	1900	protein_coding	protein ESKIMO 1	-
101263336	1.30415	1.17982	1.24761	1.24386	LOC101263336	NC_015445.3	1891061	1906728	-	2803	protein_coding	DNA mismatch repair protein MSH4%2C transcript variant X2	-
101261216	1.4328	1.2003	1.09955	1.24422	LOC101261216	NC_015440.3	70328877	70331701	-	2755	protein_coding	putative pentatricopeptide repeat-containing protein At5g52630%2C transcript variant X1	-
101258417	1.15946	1.45246	1.12165	1.24452	LOC101258417	NC_015447.3	46076913	46085148	+	4024	protein_coding	pentatricopeptide repeat-containing protein At2g13420%2C mitochondrial-like%2C transcript variant X1	-
101248379	1.29507	1.08194	1.35771	1.24491	LOC101248379	NC_015441.3	2989516	2994407	+	2613	protein_coding	uncharacterized LOC101248379%2C transcript variant X1	-
101246282	1.38066	1.79636	0.558796	1.24527	LOC101246282	NC_015446.3	69923157	69925054	+	1629	pseudogene	-	-
101263402	0.715215	1.00437	2.0166	1.2454	LOC101263402	NC_015441.3	53422964	53424582	-	1149	protein_coding	tropinone reductase homolog	-
101262984	1.30422	0.520248	1.91503	1.2465	LOC101262984	NC_015439.3	38248254	38250311	-	1426	protein_coding	uncharacterized LOC101262984	-
101258160	1.32357	1.51778	0.901351	1.24757	LOC101258160	NC_015443.3	47000453	47003812	-	1928	protein_coding	protein NRT1/ PTR FAMILY 2.7-like	-
101247391	1.53975	1.45258	0.751225	1.24785	LOC101247391	NC_015439.3	42246139	42250251	+	2816	protein_coding	O-fucosyltransferase 8%2C transcript variant X2	-
104646959	1.52963	1.50787	0.706425	1.24798	LOC104646959	NC_015441.3	51810794	51814668	+	820	pseudogene	-	-
novel.8	1.01443	1.14242	1.588	1.24829	-	NC_015438.3	78084336	78084985	+	469	-	-	-
101248095	1.33318	0.921889	1.48982	1.2483	LOC101248095	NC_015441.3	3012986	3016768	-	3666	protein_coding	FLAGELLIN-SENSING 3 protein	Pkinase
101245158	1.42008	0.850594	1.47495	1.24854	LOC101245158	NC_015441.3	64192215	64194180	+	1131	protein_coding	uncharacterized LOC101245158%2C transcript variant X3	-
101260604	1.26643	1.06362	1.41686	1.24897	LOC101260604	NC_015439.3	48476623	48479056	+	2015	protein_coding	ribosomal RNA small subunit methyltransferase%2C mitochondrial	-
101251719	1.20196	1.52118	1.02408	1.24907	LOC101251719	NC_015446.3	62582762	62594182	-	2340	protein_coding	DUF21 domain-containing protein At4g14240%2C transcript variant X1	-
112941049	1.39393	1.36625	0.990593	1.25026	LOC112941049	NC_015440.3	5258389	5259613	+	1086	lncRNA	uncharacterized LOC112941049	-
101264067	1.21291	1.1558	1.3825	1.2504	LOC101264067	NC_015446.3	70604587	70607032	+	1676	protein_coding	cysteine-rich repeat secretory protein 3-like	-
112942126	1.49144	1.17041	1.09106	1.25097	LOC112942126	NC_015446.3	2379405	2380014	-	493	lncRNA	uncharacterized LOC112942126	-
101257647	1.06513	1.12372	1.5648	1.25122	LOC101257647	NW_020442813.1	1266	2402	-	1137	protein_coding	putative F-box protein At3g25750	DUF295
101267286	1.12717	1.59865	1.02814	1.25132	LOC101267286	NC_015439.3	39867381	39869962	-	1650	protein_coding	trihelix transcription factor ASR3	-
101254105	1.33272	1.29546	1.12644	1.25154	LOC101254105	NC_015443.3	44246940	44255738	-	8081	protein_coding	DExH-box ATP-dependent RNA helicase DExH12-like	Sec63
112941661	0.983501	1.51229	1.2616	1.25246	LOC112941661	NC_015443.3	1746604	1748824	-	1935	pseudogene	-	-
101262432	1.33629	1.46679	0.954713	1.2526	LOC101262432	NC_015444.3	27590345	27596300	-	2983	protein_coding	uncharacterized LOC101262432%2C transcript variant X3	-
101264393	1.28835	1.38115	1.08943	1.25297	LOC101264393	NC_015448.3	8161714	8165473	-	3760	protein_coding	pentatricopeptide repeat-containing protein At1g31430	-
104645749	1.30101	1.81174	0.646338	1.25303	LOC104645749	NC_015439.3	47985751	48007652	+	18392	protein_coding	uncharacterized LOC104645749%2C transcript variant X47	-
112940028	1.38934	0.889848	1.48162	1.2536	LOC112940028	NC_015439.3	50616875	50618773	+	1899	protein_coding	putative pentatricopeptide repeat-containing protein At3g28640	-
101268870	1.33621	1.55509	0.869646	1.25365	LOC101268870	NC_015442.3	64834603	64839350	-	4087	protein_coding	putative late blight resistance protein homolog R1A-3%2C transcript variant X2	NB-ARC
101250315	1.16078	1.53896	1.06217	1.25397	LOC101250315	NC_015444.3	738914	744468	+	857	protein_coding	calcineurin subunit B-like	-
101248396	0.61656	2.35012	0.796265	1.25431	LOC101248396	NC_015443.3	24093704	24095979	-	1403	protein_coding	cytochrome P450 71D7-like	p450
101255478	0.990497	1.19555	1.57925	1.2551	LOC101255478	NC_015449.3	64817421	64818075	-	655	protein_coding	VQ motif-containing protein 31	-
101267349	1.22532	1.39296	1.15163	1.25664	LOC101267349	NC_015438.3	83036383	83040234	-	2095	protein_coding	sister chromatid cohesion protein DCC1%2C transcript variant X1	-
101258616	1.38895	1.11008	1.27158	1.25687	LOC101258616	NC_015439.3	37141830	37147070	-	3052	protein_coding	pentatricopeptide repeat-containing protein At1g20230-like%2C transcript variant X3	PPR
101247173	1.37465	1.30992	1.08634	1.25697	LOC101247173	NC_015447.3	59603623	59606529	-	2171	protein_coding	pyruvate decarboxylase 1-like	TPP_enzyme_N
101259745	1.40404	0.903536	1.46527	1.25761	LOC101259745	NC_015442.3	8393401	8399815	+	2372	protein_coding	DNA polymerase alpha subunit B	-
101256411	1.59384	0.863312	1.31608	1.25774	LOC101256411	NC_015446.3	58621471	58624649	-	2578	protein_coding	BTB/POZ domain-containing protein At5g48800	BTB
novel.332	0.895188	1.16731	1.71274	1.25842	-	NC_015447.3	51727383	51728300	-	918	-	-	-
112942122	1.2612	1.23716	1.27748	1.25862	LOC112942122	NC_015446.3	71779820	71780985	-	1166	protein_coding	putative F-box protein At1g32420	F-box
101258413	0.842281	1.57397	1.36037	1.25888	LOC101258413	NC_015447.3	19508949	19517784	-	4867	protein_coding	uncharacterized LOC101258413%2C transcript variant X7	-
101262813	1.71668	1.0597	1.00187	1.25942	LOC101262813	NC_015442.3	1942733	1951603	-	4006	protein_coding	PH%2C RCC1 and FYVE domains-containing protein 1-like	FYVE
101249535	1.25527	1.19616	1.32724	1.25956	LOC101249535	NC_015449.3	65441878	65446551	-	1964	protein_coding	synaptotagmin-1	C2
109119321	1.25367	0.597321	1.93223	1.26107	LOC109119321	NC_015438.3	97280451	97283949	+	621	lncRNA	uncharacterized LOC109119321	-
109121033	1.21464	1.56004	1.01041	1.2617	LOC109121033	NC_015446.3	45752511	45818564	-	819	lncRNA	uncharacterized LOC109121033	-
101245724	1.56962	1.88349	0.33368	1.26226	LOC101245724	NC_015448.3	53755111	53755854	-	744	protein_coding	NDR1/HIN1-like protein 1	-
112940124	1.24295	1.30419	1.24249	1.26321	LOC112940124	NC_015447.3	63873091	63877102	+	3183	protein_coding	pentatricopeptide repeat-containing protein At2g32630-like%2C transcript variant X2	-
101253523	1.39179	1.20262	1.19604	1.26349	LOC101253523	NC_015438.3	8079502	8108217	-	5913	protein_coding	aspartic proteinase-like protein 2%2C transcript variant X2	-
101245194	1.11717	1.28482	1.39119	1.26439	LOC101245194	NC_015438.3	29248113	29265219	+	6459	protein_coding	pentatricopeptide repeat-containing protein At4g21065-like%2C transcript variant X1	-
101259915	1.11812	1.72505	0.950789	1.26465	LOC101259915	NC_015440.3	2457338	2464618	+	2534	protein_coding	UDP-N-acetylmuramate--L-alanine ligase-like%2C transcript variant X1	-
109118919	1.21645	1.99636	0.581854	1.26489	LOC109118919	NC_015448.3	53706845	53707484	-	640	protein_coding	transcription repressor OFP6	-
101268408	0	3.79679	0	1.2656	LOC101268408	NC_015444.3	4492474	4496750	-	825	protein_coding	G-type lectin S-receptor-like serine/threonine-protein kinase At2g19130	B_lectin
novel.107	1.15681	0.796132	1.84441	1.26578	-	NC_015440.3	34460825	34461898	-	1074	-	-	-
101257250	0.839484	1.49557	1.4665	1.26719	LOC101257250	NC_015440.3	70647206	70648390	+	1185	transcribed_pseudogene	uncharacterized LOC101257250	-
109120146	3.34544	0	0.457197	1.26754	LOC109120146	NC_015441.3	58090232	58090442	-	181	lncRNA	uncharacterized LOC109120146	-
109118737	1.31517	1.18231	1.30562	1.2677	LOC109118737	NC_015438.3	80325967	80327796	-	1743	lncRNA	uncharacterized LOC109118737	-
34678262	0.58134	0.886348	2.33576	1.26782	rps12	NC_035963.1	27257	27628	+	372	protein_coding	-	Ribosomal_S12
101258461	0.789658	1.33393	1.68252	1.2687	LOC101258461	NC_015443.3	1820775	1824039	-	1205	protein_coding	protein SULFUR DEFICIENCY-INDUCED 1-like	-
101263817	0.790198	1.48383	1.5341	1.26938	LOC101263817	NC_015443.3	964981	972266	-	1884	protein_coding	anthranilate synthase alpha subunit 1%2C chloroplastic-like%2C transcript variant X2	-
101260499	0.623646	0.804028	2.38642	1.27136	LOC101260499	NC_015448.3	4399343	4402209	-	1179	protein_coding	nudix hydrolase 18%2C mitochondrial-like	NUDIX
101252016	0.925571	1.45409	1.43585	1.27184	LOC101252016	NC_015445.3	58986517	58993117	-	1859	protein_coding	poly [ADP-ribose] polymerase 2%2C transcript variant X2	-
novel.385	1.32837	0.658227	1.82991	1.27217	-	NC_015449.3	46192318	46206722	-	814	-	-	-
101261450	1.32046	0.66766	1.83035	1.27282	LOC101261450	NC_015438.3	78119192	78121743	-	1605	protein_coding	galactinol synthase 1	Glyco_transf_8
109120960	1.08455	0.909462	1.82604	1.27335	LOC109120960	NC_015445.3	57647218	57649599	-	997	lncRNA	uncharacterized LOC109120960	-
101263897	1.42995	1.44277	0.949515	1.27408	LOC101263897	NC_015441.3	2700667	2703825	+	2589	protein_coding	pentatricopeptide repeat-containing protein At5g08305%2C transcript variant X2	-
101266916	0.982336	1.37659	1.46489	1.27461	LOC101266916	NC_015440.3	62175801	62179267	-	1500	protein_coding	kinase-interacting family protein%2C transcript variant X2	-
101250343	0.519713	2.036	1.27057	1.27543	LOC101250343	NC_015447.3	2024666	2027235	+	749	protein_coding	HVA22-like protein f	TB2_DP1_HVA22
101246759	1.69959	0.949401	1.17737	1.27546	LOC101246759	NC_015446.3	68421801	68422538	-	738	protein_coding	uncharacterized LOC101246759	-
101244966	1.3279	1.30153	1.19774	1.27572	RPA32a	NC_015444.3	10028059	10033319	-	1140	protein_coding	replication protein A	tRNA_anti
101244770	0.811815	1.11741	1.89839	1.27587	LOC101244770	NC_015442.3	3102698	3104732	-	959	protein_coding	reticulon-like protein B14	-
101265782	1.10902	1.60526	1.11465	1.27631	LOC101265782	NC_015447.3	51479304	51498723	-	3324	protein_coding	protein ENHANCED DOWNY MILDEW 2-like%2C transcript variant X1	-
novel.92	1.04923	1.37014	1.41267	1.27735	-	NC_015440.3	34748505	34753710	+	1113	-	PF00472:RF-1 domain	-
101261394	1.3249	1.14034	1.36967	1.2783	LOC101261394	NC_015449.3	1091164	1095394	+	2024	protein_coding	zinc finger CCCH domain-containing protein 32-like	-
112941052	1.15558	1.25848	1.42132	1.27846	LOC112941052	NC_015440.3	7690735	7692827	+	262	lncRNA	uncharacterized LOC112941052	-
101264509	1.17877	1.36088	1.30114	1.28026	LOC101264509	NC_015441.3	6902535	6909490	-	1908	protein_coding	F-box/LRR-repeat protein At5g63520-like	-
101267129	1.59619	1.11216	1.13292	1.28042	LOC101267129	NC_015443.3	39424971	39432015	+	2520	pseudogene	-	-
104649233	1.30103	1.39835	1.14331	1.2809	LOC104649233	NC_015446.3	54559386	54562507	-	2859	lncRNA	uncharacterized LOC104649233	-
104645359	1.73415	1.26367	0.845742	1.28119	LOC104645359	NW_020444519.1	1	2465	+	1334	lncRNA	uncharacterized LOC104645359%2C transcript variant X4	-
104648471	0.961149	1.83179	1.05083	1.28125	LOC104648471	NC_015444.3	63194564	63196496	-	315	protein_coding	flavanone 3-dioxygenase 3-like	-
100527971	1.5719	1.19362	1.08081	1.28211	PIN7	NC_015447.3	62187751	62190510	-	1761	protein_coding	auxin efflux facilitator SlPIN7	-
101246932	1.41131	1.16826	1.26829	1.28262	LOC101246932	NC_015443.3	47527362	47533358	+	4048	protein_coding	telomere repeat-binding protein 5%2C transcript variant X8	-
101250906	1.32244	1.18605	1.33952	1.28267	LOC101250906	NC_015444.3	59334108	59340011	-	1774	protein_coding	thymidylate kinase%2C transcript variant X2	-
104649614	1.68323	1.0112	1.15518	1.2832	LOC104649614	NC_015447.3	56624388	56627264	+	1182	lncRNA	uncharacterized LOC104649614	-
101261700	1.17825	1.40347	1.26806	1.28326	LOC101261700	NC_015449.3	66174326	66178473	-	881	protein_coding	uncharacterized LOC101261700	-
101246214	1.32283	0.922896	1.60443	1.28339	LOC101246214	NC_015448.3	55855419	55858985	-	1831	protein_coding	vicilin-like seed storage protein At2g28490	-
104647424	1.88488	1.12557	0.841471	1.28397	LOC104647424	NC_015442.3	34162761	34169120	-	1721	lncRNA	uncharacterized LOC104647424	-
101260510	0.954082	1.54281	1.35524	1.28405	LOC101260510	NC_015440.3	1055996	1057656	-	1496	protein_coding	CBS domain-containing protein CBSX5-like	-
101246560	1.05331	0.752788	2.04677	1.28429	LOC101246560	NC_015438.3	64318145	64319852	+	1314	protein_coding	transcription factor MYB78-like	Myb_DNA-binding
101262080	1.0298	1.33358	1.49036	1.28458	LOC101262080	NC_015449.3	147560	154171	+	3883	protein_coding	autophagy-related protein 18f-like%2C transcript variant X1	-
104646729	1.53341	1.1298	1.19471	1.28597	LOC104646729	NC_015438.3	60887425	60891442	-	3300	lncRNA	uncharacterized LOC104646729%2C transcript variant X4	-
101250676	1.48325	1.6961	0.681092	1.28681	LOC101250676	NC_015449.3	65597348	65598076	+	729	protein_coding	uncharacterized protein At1g76070-like	-
101263431	0.843113	1.56666	1.4518	1.28719	LOC101263431	NC_015444.3	62753832	62755883	-	2052	protein_coding	tryptophan decarboxylase TDC1-like	-
101260342	1.22289	1.59463	1.04672	1.28808	LOC101260342	NC_015442.3	8402730	8406622	-	1344	protein_coding	3-oxoacyl-[acyl-carrier-protein] reductase 4-like	-
101245208	0.825271	1.42984	1.61486	1.28999	LOC101245208	NC_015447.3	336058	337812	-	1153	protein_coding	transcription factor MYB102-like	Myb_DNA-binding
101246565	1.46474	1.12659	1.28112	1.29082	LOC101246565	NC_015446.3	65935010	65939247	+	4134	protein_coding	MDIS1-interacting receptor like kinase 2-like	Pkinase
101247154	1.23408	0.559989	2.08006	1.29138	LOC101247154	NC_015438.3	55802	56936	+	736	protein_coding	CASP-like protein PIMP1	-
101257153	1.12379	1.4553	1.29559	1.29156	LOC101257153	NC_015440.3	58889340	58893891	-	1930	protein_coding	protein MID1-COMPLEMENTING ACTIVITY 1-like%2C transcript variant X1	-
101255491	0.375286	0.178808	3.32088	1.29166	LOC101255491	NC_015441.3	62626911	62627802	+	461	protein_coding	phytosulfokines 3-like	-
101256925	1.57732	1.18662	1.11184	1.29192	LOC101256925	NC_015438.3	88498547	88499496	+	521	protein_coding	deoxyuridine 5'-triphosphate nucleotidohydrolase-like	-
104647369	1.2823	1.43659	1.16039	1.29309	LOC104647369	NC_015442.3	19070244	19073147	+	2496	lncRNA	uncharacterized LOC104647369	-
101261014	1.46915	1.56797	0.843267	1.29346	LOC101261014	NC_015441.3	11588625	11593552	+	736	lncRNA	uncharacterized LOC101261014	-
101257533	0.946427	1.08224	1.85605	1.2949	LOC101257533	NC_015448.3	56357328	56358241	+	914	protein_coding	uncharacterized LOC101257533	-
102464320	1.00585	1.27799	1.60373	1.29586	MIR160a	NC_015442.3	66284790	66284918	-	129	miRNA	microRNA MIR160a	-
104646709	1.62121	1.10349	1.16319	1.29596	LOC104646709	NC_015438.3	14150356	14157466	-	747	lncRNA	uncharacterized LOC104646709	-
101253780	0.998116	0.749367	2.14115	1.29621	LOC101253780	NC_015442.3	2531930	2534186	-	1430	protein_coding	chaperone protein DnaJ	DnaJ
101255651	1.37065	1.54799	0.971275	1.29664	LOC101255651	NC_015448.3	5112854	5115532	-	1023	protein_coding	DNA-directed RNA polymerases I and III subunit RPAC2-like%2C transcript variant X1	-
101247161	1.42431	1.0858	1.38527	1.29846	LOC101247161	NC_015446.3	65914589	65917838	-	1842	protein_coding	heterogeneous nuclear ribonucleoprotein 1%2C transcript variant X2	RRM_1
112941031	2.20672	0	1.68883	1.29852	LOC112941031	NC_015439.3	50017664	50017761	+	98	snoRNA	small nucleolar RNA snoR1	-
101264370	1.35127	1.64071	0.906964	1.29965	LOC101264370	NC_015446.3	67600509	67608104	-	3969	protein_coding	kinesin-like protein KIN-14I	Kinesin
101254636	0.750804	1.66087	1.4878	1.29983	LOC101254636	NC_015438.3	83601087	83610213	+	1633	lncRNA	uncharacterized LOC101254636%2C transcript variant X2	-
100736246	1.17731	1.60005	1.12626	1.30121	CLV2	NC_015441.3	54567780	54570020	+	2241	protein_coding	leucine rich repeat receptor like protein CLAVATA2	-
101256875	1.22874	1.26456	1.41056	1.30128	LOC101256875	NC_015442.3	4916335	4917214	-	880	protein_coding	enoyl-CoA delta isomerase 1%2C peroxisomal-like	ECH
101250068	1.73189	1.43319	0.741198	1.30209	LOC101250068	NC_015447.3	65267600	65268718	-	949	protein_coding	transcription factor MYB113	Myb_DNA-binding
104645827	1.2218	0.814989	1.87012	1.3023	LOC104645827	NC_015439.3	43623927	43624634	+	708	protein_coding	uncharacterized LOC104645827	-
543744	1.63214	1.28925	0.986129	1.30251	CycA1	NC_015448.3	69221	73359	-	2016	protein_coding	cyclin A1%2C transcript variant 2	Cyclin_C
109120969	0.743156	2.31334	0.85312	1.3032	LOC109120969	NC_015445.3	62712085	62712957	+	873	protein_coding	14 kDa proline-rich protein DC2.15	-
101248413	1.26502	1.09065	1.55593	1.30387	LOC101248413	NC_015446.3	6221595	6222504	-	718	protein_coding	kirola-like	-
101266684	0.993414	1.31073	1.60827	1.30414	LOC101266684	NC_015447.3	64452801	64455000	-	566	lncRNA	uncharacterized LOC101266684	-
544003	1.02901	1.23361	1.65124	1.30462	RAD51	NC_015444.3	7481037	7484661	-	1303	protein_coding	DNA repair protein RAD51	-
101260253	1.25997	1.03504	1.62097	1.30533	LOC101260253	NC_015445.3	64209647	64214636	-	1991	protein_coding	AT-hook motif nuclear-localized protein 5	-
101252581	1.03659	1.58045	1.30153	1.30619	LOC101252581	NC_015441.3	62663628	62670879	+	3338	protein_coding	uncharacterized LOC101252581	Peptidase_S10
101055551	0.724577	1.32781	1.8662	1.3062	LOC101055551	NC_015441.3	52212453	52215694	+	1075	protein_coding	IAA23%2C transcript variant X1	-
101256278	1.19977	1.40052	1.31991	1.30673	LOC101256278	NC_015441.3	53206214	53209127	+	1617	protein_coding	protein UPSTREAM OF FLC%2C transcript variant X1	-
101263884	0.951062	1.85376	1.1166	1.30714	LOC101263884	NC_015449.3	63106171	63109491	+	2001	protein_coding	uncharacterized LOC101263884	-
101249571	1.37744	0.875057	1.66911	1.3072	LOC101249571	NC_015438.3	3212554	3213024	-	471	protein_coding	uncharacterized LOC101249571	-
101243786	1.24168	1.0987	1.58378	1.30805	LOC101243786	NC_015442.3	66569456	66575834	-	2926	protein_coding	diacylglycerol kinase 2	C1_1
101263833	1.29434	1.69183	0.942363	1.30951	LOC101263833	NC_015445.3	49340184	49353561	-	4132	protein_coding	uncharacterized LOC101263833%2C transcript variant X1	-
101255743	1.32201	1.72167	0.88528	1.30965	LOC101255743	NC_015438.3	97841919	97845143	+	1963	protein_coding	nitrate regulatory gene2 protein-like	-
109119191	0.998707	2.19619	0.734926	1.30994	LOC109119191	NC_015449.3	6974246	6989309	-	1002	lncRNA	uncharacterized LOC109119191%2C transcript variant X2	-
101256484	1.01613	0.589389	2.32451	1.31001	LOC101256484	NC_015442.3	2614782	2616690	+	979	protein_coding	uncharacterized protein At1g66480	-
112941030	3.08941	0.841126	0	1.31018	LOC112941030	NC_015439.3	50018834	50018931	+	98	snoRNA	small nucleolar RNA snoR1	-
543711	1.10839	1.26744	1.55515	1.31032	DREB1	NC_015443.3	33296056	33298055	-	1756	protein_coding	dehydration responsive element binding protein	AP2
101268303	0.118987	0	3.81322	1.31074	LOC101268303	NC_015445.3	62105182	62106034	-	727	protein_coding	oleosin 1-like	-
101262303	1.03306	1.76616	1.1336	1.31094	LOC101262303	NC_015441.3	20449558	20455910	-	2847	protein_coding	potassium transporter 6-like	K_trans
101259063	1.01055	1.10054	1.82299	1.31136	LOC101259063	NC_015445.3	64284495	64286790	+	1498	protein_coding	uncharacterized LOC101259063	-
100316877	1.42392	1.30034	1.21083	1.3117	LOC100316877	NC_015445.3	8729868	8732054	+	2187	protein_coding	9-cis-epoxycarotenoid dioxygenase 2	RPE65
101055594	1.20815	1.22801	1.50249	1.31288	AGO7	NC_015438.3	6568005	6572069	+	3222	protein_coding	argonaute 7	Piwi
104648546	1.43528	1.13098	1.37305	1.31311	LOC104648546	NC_015444.3	67318759	67327014	-	2208	protein_coding	meiotic recombination protein SPO11-1%2C transcript variant X2	-
101259291	1.00846	1.45214	1.47926	1.31329	LOC101259291	NC_015438.3	90730939	90733596	-	1932	protein_coding	polygalacturonase At1g48100%2C transcript variant X2	-
101257162	1.22065	1.35704	1.36234	1.31334	LOC101257162	NC_015441.3	88426	92111	-	1069	protein_coding	transcription factor BHLH089-like%2C transcript variant X1	HLH
101257774	1.32026	0.855504	1.76822	1.31466	LOC101257774	NC_015443.3	26111513	26112879	-	819	protein_coding	probable membrane-associated kinase regulator 6	-
101248180	1.52616	0.974531	1.44493	1.31521	LOC101248180	NC_015440.3	61755895	61766407	+	2749	protein_coding	potassium channel SKOR-like	Ion_trans
104648661	0.817999	0.487177	2.64104	1.31541	LOC104648661	NC_015445.3	8858894	8863193	+	469	lncRNA	uncharacterized LOC104648661%2C transcript variant X1	-
101267548	1.30726	1.17453	1.46496	1.31558	LOC101267548	NC_015445.3	62147048	62148205	+	1158	protein_coding	ethylene-responsive transcription factor	AP2
101252749	1.05167	1.84904	1.04858	1.31643	LOC101252749	NC_015440.3	1299491	1307048	+	2920	protein_coding	receptor-like serine/threonine-protein kinase SD1-8	Pkinase_Tyr
101263181	1.8576	0.58124	1.51183	1.31689	LOC101263181	NC_015439.3	55323900	55327297	+	1560	protein_coding	triacylglycerol lipase 2-like	-
104645852	1.26546	1.49658	1.18897	1.31701	LOC104645852	NC_015439.3	42321818	42330284	+	4176	protein_coding	putative disease resistance protein RGA3%2C transcript variant X1	NB-ARC
101263768	1.48122	1.11036	1.36032	1.3173	LOC101263768	NC_015447.3	14851920	14855201	-	2190	protein_coding	protein NRT1/ PTR FAMILY 7.3-like	-
101250854	1.46285	1.48691	1.00292	1.31756	LOC101250854	NC_015448.3	4973983	4979930	-	1774	protein_coding	uncharacterized membrane protein At1g16860	-
101247455	1.22393	1.47503	1.25696	1.31864	LOC101247455	NC_015446.3	2279149	2282065	-	2403	protein_coding	leucine-rich repeat receptor-like protein kinase PXC1	Pkinase_Tyr
101256942	1.33436	1.46884	1.15546	1.31955	LOC101256942	NC_015448.3	50916426	50925764	+	3820	protein_coding	pentatricopeptide repeat-containing protein At5g39680%2C transcript variant X1	-
101256052	1.94122	0.356982	1.66157	1.31992	LOC101256052	NC_015439.3	50734755	50736464	-	1270	protein_coding	homeobox-leucine zipper protein ATHB-13	Homeobox
101260656	1.04042	1.78457	1.13749	1.32083	LOC101260656	NC_015444.3	2944456	2946832	+	1455	protein_coding	equilibrative nucleotide transporter 8	-
101268562	0.754589	1.86302	1.3453	1.32097	LOC101268562	NC_015441.3	4709158	4711815	-	1261	protein_coding	transcription factor MYB20-like	Myb_DNA-binding
101255160	1.53503	1.2333	1.19493	1.32109	LOC101255160	NC_015448.3	12950824	12954656	+	2874	lncRNA	uncharacterized LOC101255160	-
101250049	1.41832	1.0785	1.46647	1.3211	LOC101250049	NC_015438.3	80178246	80182398	-	3318	protein_coding	pentatricopeptide repeat-containing protein ELI1%2C chloroplastic%2C transcript variant X1	-
101259321	1.42881	1.76538	0.776095	1.32343	LOC101259321	NC_015449.3	65158510	65162333	+	3572	protein_coding	pre-mRNA-splicing factor ATP-dependent RNA helicase DEAH7-like	HA2
101261420	1.30189	1.59286	1.07631	1.32368	LOC101261420	NC_015443.3	42414511	42419155	+	2691	protein_coding	pyrophosphate-energized vacuolar membrane proton pump-like	-
101254747	1.36459	1.07419	1.53246	1.32375	LOC101254747	NC_015439.3	55070780	55072558	+	729	protein_coding	protein NOI4	-
101264887	1.04378	1.42979	1.49779	1.32378	LOC101264887	NC_015448.3	36847454	36849428	-	663	protein_coding	cytochrome c	-
104649825	0.815109	2.03891	1.12091	1.32498	LOC104649825	NC_015447.3	58544478	58546224	+	854	lncRNA	uncharacterized LOC104649825%2C transcript variant X2	-
101250932	1.01418	1.47806	1.48384	1.32536	LOC101250932	NC_015438.3	93175016	93177352	-	725	lncRNA	uncharacterized LOC101250932	-
101264747	1.1709	1.50287	1.30301	1.3256	LOC101264747	NC_015445.3	64999984	65001793	+	1810	protein_coding	ethylene-responsive transcription factor CRF1	AP2
101257740	1.29536	1.41071	1.27138	1.32582	LOC101257740	NC_015449.3	6737165	6746653	+	2579	protein_coding	protein APEM9-like%2C transcript variant X1	-
104648377	1.16565	1.22769	1.58462	1.32599	LOC104648377	NC_015444.3	64472994	64475796	+	705	lncRNA	uncharacterized LOC104648377	-
101266431	1.3864	1.2653	1.32628	1.32599	LOC101266431	NC_015444.3	63526050	63528431	-	2215	protein_coding	RING finger protein 44-like	-
101252437	1.42968	1.63184	0.916802	1.32611	LOC101252437	NC_015438.3	87815291	87819541	-	2753	protein_coding	probable inactive leucine-rich repeat receptor-like protein kinase At3g03770	Pkinase_Tyr
112941358	1.7513	1.51712	0.710759	1.32639	LOC112941358	NC_015441.3	42477633	42479172	-	815	lncRNA	uncharacterized LOC112941358	-
novel.333	1.04762	0.784372	2.14756	1.32652	-	NC_015447.3	56696786	56699259	-	634	-	-	-
112940937	2.03537	0.606105	1.33865	1.32671	LOC112940937	NC_015439.3	43195231	43196913	+	340	lncRNA	uncharacterized LOC112940937	-
104649471	1.00891	1.04501	1.93034	1.32809	LOC104649471	NC_015447.3	1980932	1981917	+	986	protein_coding	uncharacterized LOC104649471	-
101243675	0.189285	0.85677	2.94252	1.32952	LOC101243675	NC_015440.3	3481116	3482292	+	914	protein_coding	CEN-like protein 1	-
101251519	1.35334	1.07907	1.55888	1.33043	LOC101251519	NC_015447.3	1115446	1117815	-	1566	protein_coding	uncharacterized LOC101251519	-
novel.280	1.63987	0.260443	2.09169	1.33067	-	NC_015446.3	50911451	50933665	+	1018	-	-	-
101253636	1.05726	1.86231	1.07272	1.33077	LOC101253636	NC_015447.3	39780896	39783001	-	1350	protein_coding	peroxidase 43-like	-
104645788	1.4651	1.23274	1.2972	1.33168	LOC104645788	NC_015439.3	45818714	45821488	+	2775	protein_coding	berberine bridge enzyme-like 21	FAD_binding_4
101260639	0.976651	0.753395	2.26902	1.33302	LOC101260639	NC_015442.3	8469409	8472032	+	1018	protein_coding	transcription factor bHLH35%2C transcript variant X2	HLH
101249541	1.42185	1.49695	1.08048	1.33309	LOC101249541	NC_015440.3	68322359	68330370	+	7693	protein_coding	uncharacterized LOC101249541%2C transcript variant X1	-
101246318	1.29965	1.42058	1.27987	1.33337	LOC101246318	NC_015449.3	4405420	4414797	+	2263	protein_coding	PAP-specific phosphatase HAL2-like	-
101253388	0.951537	1.31889	1.73781	1.33608	LOC101253388	NC_015443.3	41860713	41861712	-	1000	protein_coding	uncharacterized LOC101253388	-
101250197	1.47795	1.4912	1.03961	1.33625	cdc20-1	NC_015440.3	60673214	60675966	-	1990	protein_coding	cell division control 20-1	WD40
104645777	1.3318	1.4806	1.19821	1.33687	LOC104645777	NC_015439.3	46838839	46850184	+	3446	lncRNA	uncharacterized LOC104645777%2C transcript variant X3	-
112940402	0.758802	3.25383	0	1.33754	LOC112940402	NC_015448.3	55839823	55839936	+	114	pseudogene	-	-
104649221	1.21361	1.6062	1.19324	1.33768	LOC104649221	NC_015446.3	50165440	50170197	+	2273	lncRNA	uncharacterized LOC104649221%2C transcript variant X2	-
novel.194	0.894012	1.67446	1.44507	1.33785	-	NC_015443.3	35163383	35167169	+	1492	-	-	-
112941924	0.831763	0	3.18279	1.33819	LOC112941924	NC_015444.3	59736259	59736414	-	156	snoRNA	small nucleolar RNA snoR2/U65	-
101267854	1.22894	1.49637	1.28995	1.33842	LOC101267854	NC_015447.3	40985392	40988209	+	2534	protein_coding	root phototropism protein 3	-
104647556	1.15853	1.59463	1.26222	1.33846	LOC104647556	NC_015442.3	65998959	66000473	+	1344	lncRNA	uncharacterized LOC104647556	-
101262505	1.18883	1.38002	1.44745	1.33876	LOC101262505	NC_015440.3	63586547	63593657	-	2047	protein_coding	B3 domain-containing protein Os01g0905400-like%2C transcript variant X1	B3
101258939	1.22142	1.53062	1.2645	1.33885	LOC101258939	NC_015440.3	64044806	64049121	-	2585	pseudogene	-	p450
101262934	1.11683	1.30611	1.6026	1.34185	LOC101262934	NC_015444.3	59040777	59041628	+	852	protein_coding	F-box protein SNE-like	-
[truncated: 17,464 more rows]

## Sheet: Suppl Table 4 FPKM_I_0mM
gene_id	R26_C1	R26_C2	R26_C3	inoculated 0mM NaCl	gene_name	gene_chr	gene_start	gene_end	gene_strand	gene_length	gene_biotype	gene_description	tf_family
[truncated: 17,943 more rows]

[truncated: 9 more sheets: Suppl Table 5 FPKM_I_200mM, Suppl Table 7 DEGs inoculation, Suppl Table 6 DEG_NI, Suppl Table 7DEGs_I, Suppl Table 8 GO enrichemnt, Suppl Table 9 KEGGS, Suppl Table 10_GENES , Suppl Table 11_phenylpropanoids, Suppl Table 12_METABOLITES]
